# Supplementary material for: Estimating the Number of People Eating Biofortified Foods On-Farm and from Markets: a Detailed Methodology and Tool
Source: Curr Dev Nutr. 2026 Feb 5;10(3):107653. doi: 10.1016/j.cdnut.2026.107653 (PMC13080443; doi:10.1016/j.cdnut.2026.107653)
Supplement: multimedia component 1 [file mmc1.xlsx]

## Sheet: Nigeria_VAM
					0.411765
	All Nigeria Seed Production, Area Planted, HHG and People Eating VAM foods in meaningful quantity showing significant market penetration of VAM foods
	Year	2022	2023	2024	2025	2026	2027	2028	2029	2030
	Total National Population assuming an annual population increase of 2.5%	218540000	2.24003e+08	2.29604e+08	2.35344e+08	2.41227e+08	2.47258e+08	2.53439e+08	2.59775e+08	2.6627e+08
	Quantity (MT) of Commercial VAM Seed Produced	10732	12042.6	13849	15926.4	18315.3	21062.6	24222	27855.3	32033.6
	Estimated Quantity (MT) of Available VAM Farm saved seed	7512.4	8429.84	9694.32	11148.5	12820.7	14743.8	16955.4	19498.7	22423.5
	Total Quantity (MT) of VAM Seed available	18244.4	20472.5	23543.3	27074.8	31136.1	35806.5	41177.5	47354.1	54457.2
	Number of Households Growing VAM varieties	1752529	1.96285e+06	2.25728e+06	2.59587e+06	2.9593e+06	3.344e+06	3.74529e+06	4.15727e+06	4.57299e+06
	Land area (Ha) cultivated with VAM varieties using the available seed	912220	1.02362e+06	1.17717e+06	1.35374e+06	1.5568e+06	1.79032e+06	2.05887e+06	2.3677e+06	2.72286e+06
	Quantity (MT) of Grain Produced/Harvested used for livestock and humans	1641996	1.84252e+06	2.1189e+06	2.43674e+06	2.80225e+06	3.22258e+06	3.70597e+06	4.26187e+06	4.90115e+06
	Quantity (MT) of Grain Produced/Harvested - portion allocated for human consumption	985198	1.10551e+06	1.27134e+06	1.46204e+06	1.68135e+06	1.93355e+06	2.22358e+06	2.55712e+06	2.94069e+06
	Quantity (MT) of grain consumed on farm	96389.1	107957	124150	142773	162761	183920	205991	228650	251515
	Number of People Consuming VAM foods (On Farm)	8762645	9.81427e+06	1.12864e+07	1.29794e+07	1.47965e+07	1.672e+07	1.87264e+07	2.07863e+07	2.2865e+07
	Quanitity (MT) of VAM grain on the market	888809	997556	1.14719e+06	1.31927e+06	1.51859e+06	1.74963e+06	2.01759e+06	2.32847e+06	2.68917e+06
	Quanitity (MT) of VAM grain consumed off farm (net flour deducting for milling %).	622166	698290	803033	923488	1.06301e+06	1.22474e+06	1.41231e+06	1.62993e+06	1.88242e+06
	Number of People Consuming VAM foods (Off Farm - purchasing from the market)	1.13121e+08	1.16382e+08	1.14719e+08	1.15436e+08	1.18112e+08	1.22474e+08	1.28392e+08	1.35827e+08	1.44802e+08
	Total number of people consuming VAM foods (on-farm and off-farm)	1.21884e+08	1.26196e+08	1.26005e+08	1.28415e+08	1.32909e+08	1.39194e+08	1.47119e+08	1.56614e+08	1.67667e+08
	Proportion (%) of national population consuming VAM food products	0.557718	0.563366	0.548795	0.54565	0.550969	0.562951	0.580488	0.602881	0.629687
	Proportion (%) of maize area that is under VAM	0.142534	0.159941	0.183932	0.211522	0.243251	0.279738	0.321699	0.369954	0.425447
	Estimated annual average VAM replacement rate in diet for people buying from the market	0.227273	0.272727	0.318182	0.363636	0.409091	0.454545	0.5	0.545455	0.590909
	Proportion (%) of national maize grain that is VAM	0.0428347	0.0480658	0.0552757	0.063567	0.0731021	0.0840674	0.0966775	0.111179	0.127856
	Total people eating biofortified foods adjusted for overlap between VAM, VAC and IPM	1.40389e+08	1.421e+08	1.43283e+08	1.46996e+08	1.53167e+08	1.61555e+08	1.72091e+08	1.84738e+08	1.86656e+08
	Proportion (%) of national population eating biofortified foods	0.642396	0.634363	0.624044	0.624601	0.634947	0.653388	0.679021	0.711147	0.701002
	The five key pillars of the methodology document are:
	Seed available for planting which constitute (1) certified seed sold to farmers (2) non-certified seed that is also sold/gifted to farmers (3) farm saved seed that farmers will also plant in a cropping season.
	Area planted using a seed rate of 20kg/ha
	The quantity harvested that uses the average yield of VAM varieties
	Number of farm households that are growing VAM varieties using an average household size of 5 members
	A per capita consumption of 60g/person/day -(22kg/year) by people consuming on-farm.
	A per capita consumption which assumes 50% replacement by people on farm and a gradual increase in the replacement by people buying from the market
	Assumptions
	We assume an annual national population increase of 2.5%
	Assumed a constant 41% average share of farm saved VAM to total seed available for planting
	Average seed rate of 20 Kg per hectare
	We assume a 15% increase in the number of HH growing VAM until 2025 after which the rate increases at a decreasing rate until 2030, this is because there would continue to be a production deficit as long as there is still ban on the importation of maize. Secondly, increase in investment in biofortified crops by the private sector, government and the humanitarian community andincreased awareness b…
	Average yield for VAM varieties is 2.0 MT/ha
	10% Post harvest losses (storage, processing, transportation etc)
	We assume that people in the farm HH that grow maize will meet 50% of their maize requirement using VAM.
	We assume a per capita intake of 22 kg per person per year
	We assume that people purchasing maize products from the market will not meet 100% of their full maize requirement using VAM. Starting 2022, 23% of their maize needs will be VAM and this will gradually increase until VAM make up 59% of their maize requirement in 2030
	We will count people buying from the market who meet at least 23% of their maize requirements through VAM
	We assume that 60% of what is produced by farmers is allocated for human consumption and 40% is used for animal feed.
	We factor in a 70% milling percentage
	Calculating the quantity available in the market
			Percent of Akbar 19 As Roller Mill		Total Quantity As Consumed
	Percent Going to Farmers -- All Roller Mill		0.631514		1.03694e+06
	Percent of What is Left for Market that is Roller Mill	1	2.29094e-07		0.401494
	Total Percent Roller		0.631514		1.10675e+06
	Total Percent Refined (expressed as Roller Mill)	0.66	0.368486		426216	0.278034	Percent Refined
					1.53296e+06
		Day-Inflection Point	Angle	Weight	Percentage of Population	Factor	Average Days
	Component 1	50	25	0.555556	0.105932	0.9	45
	Component 2	200	30	0.666667	0.381356	0.75	162.5
	Component 3	310	35	0.777778	0.326271	0.642857	270.714
	Component 4	365	40	0.888889	0.186441	0.5625	340.938
	Total			262.222	1
	Per Capita Consumption Per Day of Wheat Flour	87	365	238.356	grams/day	80.6% roller mill and 19.4% refined
			Population
	Per Capita Consumption Per Day of Akbar 19 Wheat Flour (cell G47 divided by cell D4)	1.53296e+06	912220	4604.04	grams/day	80.6% roller mill and 19.4% refined
				19.3158	percent of total wheat production by Akbar 19
	X	13000000	Not clear to me on farm consumers
	365*X* Per Capita Daily Consumption in MT	1131000
	Total Production of Akbar 19 in MT Minus Cell D59	401963
	Total People < 365 daya	7.71354e+06
		People	Total Consumption	Per Capita Consumption	Average Days
	Component 1	0	#VALUE!	#VALUE!	45
	Component 2	0	#VALUE!	#VALUE!	162.5
	Component 3	0	#VALUE!	#VALUE!	270.714
	Component 4	0	#VALUE!	#VALUE!	340.938
	Component 5	13000000	1131000	87	365
	Total	13000000	#VALUE!	#VALUE!	365
	Positive Underestimate Check	#VALUE!
	Positive Underestimate Check in Percentage	#VALUE!
	Bho Calculation Below
			Kgs per capita per year
	Number Consuming on Farm	1.21884e+08	87	1.06039e+10	1
	Number Consuming Off Farm	0.227273	30	6.81818	6.42989e-10
	Total	1.21884e+08	87	1.06039e+10
	Calculating the quantity available in the market
			Percent of Akbar 19 As Roller Mill		Total Quantity As Consumed
	Percent Going to Farmers -- All Roller Mill		0.92223		1.8102e+06
	Percent of What is Left for Market that is Roller Mill	0.7	1.60333e-07		0.31471
	Total Percent Roller		0.92223		1.8102e+06
	Total Percent Refined (expressed as Roller Mill)	0.66	0.07777		100750	0.0527222	Percent Refined
					1.91095e+06
		Day-Inflection Point	Angle	Weight	Percentage of Population	Factor	Average Days
	Component 1	50	25	0.555556	0.105932	0.9	45
	Component 2	200	30	0.666667	0.381356	0.75	162.5
	Component 3	310	35	0.777778	0.326271	0.642857	270.714
	Component 4	365	40	0.888889	0.186441	0.5625	340.938
	Total			262.222	1
	Per Capita Consumption Per Day of Wheat Flour	87	365	238.356	grams/day	80.6% roller mill and 19.4% refined
			Population
	Per Capita Consumption Per Day of Akbar 19 Wheat Flour (cell G47 divided by cell D4)	1.91095e+06	1.02362e+06	5114.66	grams/day	80.6% roller mill and 19.4% refined
				21.4581	percent of total wheat production by Akbar 19
	X	13000000
	365*X* Per Capita Daily Consumption in MT	1131000
	Total Production of Akbar 19 in MT Minus Cell D59	779952
	Total People < 365 daya	1.4967e+07
		People	Total Consumption	Per Capita Consumption	Average Days
	Component 1	0	#VALUE!	#VALUE!	45
	Component 2	0	#VALUE!	#VALUE!	162.5
	Component 3	0	#VALUE!	#VALUE!	270.714
	Component 4	0	#VALUE!	#VALUE!	340.938
	Component 5	13000000	1131000	87	365
	Total	13000000	#VALUE!	#VALUE!	365
	Positive Underestimate Check	#VALUE!
	Positive Underestimate Check in Percentage	#VALUE!
	Bho Calculation Below
			Kgs per capita per year
	Number Consuming on Farm	1.26196e+08	87	1.0979e+10	1
	Number Consuming Off Farm	0.272727	30	8.18182	7.45222e-10
	Total	1.26196e+08	87	1.0979e+10
	Calculating the quantity available in the market
			Percent of Akbar 19 As Roller Mill		Total Quantity As Consumed
	Percent Going to Farmers -- All Roller Mill		0.910429		2.05509e+06
	Percent of What is Left for Market that is Roller Mill	0.7	1.60333e-07		0.361917
	Total Percent Roller		0.910429		2.0551e+06
	Total Percent Refined (expressed as Roller Mill)	0.66	0.0895707		202186	0.0895707	Percent Refined
					2.25728e+06
		Day-Inflection Point	Angle	Weight	Percentage of Population	Factor	Average Days
	Component 1	50	25	0.555556	0.105932	0.9	45
	Component 2	200	30	0.666667	0.381356	0.75	162.5
	Component 3	310	35	0.777778	0.326271	0.642857	270.714
	Component 4	365	40	0.888889	0.186441	0.5625	340.938
	Total			262.222	1
	Per Capita Consumption Per Day of Wheat Flour	87	365	238.356	grams/day	80.6% roller mill and 19.4% refined
			Population
	Per Capita Consumption Per Day of Akbar 19 Wheat Flour (cell G47 divided by cell D4)	2.25728e+06	1.17717e+06	5253.57	grams/day	80.6% roller mill and 19.4% refined
				22.0409	percent of total wheat production by Akbar 19
	X	13000000
	365*X* Per Capita Daily Consumption in MT	1131000
	Total Production of Akbar 19 in MT Minus Cell D59	1.12628e+06
	Total People < 365 daya	2.1613e+07
		People	Total Consumption	Per Capita Consumption	Average Days
	Component 1	0	#VALUE!	#VALUE!	45
	Component 2	0	#VALUE!	#VALUE!	162.5
	Component 3	0	#VALUE!	#VALUE!	270.714
	Component 4	0	#VALUE!	#VALUE!	340.938
	Component 5	13000000	1131000	87	365
	Total	13000000	#VALUE!	#VALUE!	365
	Positive Underestimate Check	#VALUE!
	Positive Underestimate Check in Percentage	#VALUE!
	Bho Calculation Below
			Kgs per capita per year
	Number Consuming on Farm	1.26005e+08	87	1.09625e+10	1
	Number Consuming Off Farm	0.318182	30	9.54545	8.70739e-10
	Total	1.26005e+08	87	1.09625e+10
	Calculating the quantity available in the market
			Percent of Akbar 19 As Roller Mill		Total Quantity As Consumed
	Percent Going to Farmers -- All Roller Mill		0.898927		2.3335e+06
	Percent of What is Left for Market that is Roller Mill	0.7	1.60333e-07		0.416204
	Total Percent Roller		0.898927		2.3335e+06
	Total Percent Refined (expressed as Roller Mill)	0.66	0.101073		262373	0.101073	Percent Refined
					2.59587e+06
		Day-Inflection Point	Angle	Weight	Percentage of Population	Factor	Average Days
	Component 1	50	25	0.555556	0.105932	0.9	45
	Component 2	200	30	0.666667	0.381356	0.75	162.5
	Component 3	310	35	0.777778	0.326271	0.642857	270.714
	Component 4	365	40	0.888889	0.186441	0.5625	340.938
	Total			262.222	1
	Per Capita Consumption Per Day of Wheat Flour	87	365	238.356	grams/day	80.6% roller mill and 19.4% refined
			Population
	Per Capita Consumption Per Day of Akbar 19 Wheat Flour (cell G47 divided by cell D4)	2.59587e+06	1.35374e+06	5253.57	grams/day	80.6% roller mill and 19.4% refined
				22.0409	percent of total wheat production by Akbar 19
	X	13000000
	365*X* Per Capita Daily Consumption in MT	1131000
	Total Production of Akbar 19 in MT Minus Cell D59	1.46487e+06
	Total People < 365 daya	2.81104e+07
		People	Total Consumption	Per Capita Consumption	Average Days
	Component 1	0	#VALUE!	#VALUE!	45
	Component 2	0	#VALUE!	#VALUE!	162.5
	Component 3	0	#VALUE!	#VALUE!	270.714
	Component 4	0	#VALUE!	#VALUE!	340.938
	Component 5	13000000	1131000	87	365
	Total	13000000	#VALUE!	#VALUE!	365
	Positive Underestimate Check	#VALUE!
	Positive Underestimate Check in Percentage	#VALUE!
	Bho Calculation Below
			Kgs per capita per year
	Number Consuming on Farm	1.28415e+08	87	1.11721e+10	1
	Number Consuming Off Farm	0.363636	30	10.9091	9.76455e-10
	Total	1.28415e+08	87	1.11721e+10
	Calculating the quantity available in the market
			Percent of Akbar 19 As Roller Mill		Total Quantity As Consumed
	Percent Going to Farmers -- All Roller Mill		0.888672		2.62984e+06
	Percent of What is Left for Market that is Roller Mill	0.7	1.60182e-07		0.474027
	Total Percent Roller		0.888672		2.62984e+06
	Total Percent Refined (expressed as Roller Mill)	0.66	0.111328		329452	0.111328	Percent Refined
					2.9593e+06
		Day-Inflection Point	Angle	Weight	Percentage of Population	Factor	Average Days
	Component 1	50	25	0.555556	0.105932	0.9	45
	Component 2	200	30	0.666667	0.381356	0.75	162.5
	Component 3	310	35	0.777778	0.326271	0.642857	270.714
	Component 4	365	40	0.888889	0.186441	0.5625	340.938
	Total			262.222	1
	Per Capita Consumption Per Day of Wheat Flour	87	365	238.356	grams/day	80.6% roller mill and 19.4% refined
			Population
	Per Capita Consumption Per Day of Akbar 19 Wheat Flour (cell G47 divided by cell D4)	2.9593e+06	1.5568e+06	5207.89	grams/day	80.6% roller mill and 19.4% refined
				21.8492	percent of total wheat production by Akbar 19
	X	13000000
	365*X* Per Capita Daily Consumption in MT	1131000
	Total Production of Akbar 19 in MT Minus Cell D59	1.8283e+06
	Total People < 365 daya	3.50844e+07
		People	Total Consumption	Per Capita Consumption	Average Days
	Component 1	0	#VALUE!	#VALUE!	45
	Component 2	0	#VALUE!	#VALUE!	162.5
	Component 3	0	#VALUE!	#VALUE!	270.714
	Component 4	0	#VALUE!	#VALUE!	340.938
	Component 5	13000000	1131000	87	365
	Total	13000000	#VALUE!	#VALUE!	365
	Positive Underestimate Check	#VALUE!
	Positive Underestimate Check in Percentage	#VALUE!
	Bho Calculation Below
			Kgs per capita per year
	Number Consuming on Farm	1.32909e+08	87	1.15631e+10	1
	Number Consuming Off Farm	0.409091	30	12.2727	1.06137e-09
	Total	1.32909e+08	87	1.15631e+10
	Calculating the quantity available in the market
			Percent of Akbar 19 As Roller Mill		Total Quantity As Consumed
	Percent Going to Farmers -- All Roller Mill		0.87988		2.94232e+06
	Percent of What is Left for Market that is Roller Mill	0.7	1.59884e-07		0.534653
	Total Percent Roller		0.87988		2.94232e+06
	Total Percent Refined (expressed as Roller Mill)	0.66	0.12012		401682	0.12012	Percent Refined
					3.344e+06
		Day-Inflection Point	Angle	Weight	Percentage of Population	Factor	Average Days
	Component 1	50	25	0.555556	0.105932	0.9	45
	Component 2	200	30	0.666667	0.381356	0.75	162.5
	Component 3	310	35	0.777778	0.326271	0.642857	270.714
	Component 4	365	40	0.888889	0.186441	0.5625	340.938
	Total			262.222	1
	Per Capita Consumption Per Day of Wheat Flour	87	365	238.356	grams/day	80.6% roller mill and 19.4% refined
			Population
	Per Capita Consumption Per Day of Akbar 19 Wheat Flour (cell G47 divided by cell D4)	3.344e+06	1.79032e+06	5117.32	grams/day	80.6% roller mill and 19.4% refined
				21.4692	percent of total wheat production by Akbar 19
	X	13000000
	365*X* Per Capita Daily Consumption in MT	1131000
	Total Production of Akbar 19 in MT Minus Cell D59	2.213e+06
	Total People < 365 daya	4.24668e+07
		People	Total Consumption	Per Capita Consumption	Average Days
	Component 1	0	#VALUE!	#VALUE!	45
	Component 2	0	#VALUE!	#VALUE!	162.5
	Component 3	0	#VALUE!	#VALUE!	270.714
	Component 4	0	#VALUE!	#VALUE!	340.938
	Component 5	13000000	1131000	87	365
	Total	13000000	#VALUE!	#VALUE!	365
	Positive Underestimate Check	#VALUE!
	Positive Underestimate Check in Percentage	#VALUE!
	Bho Calculation Below
			Kgs per capita per year
	Number Consuming on Farm	1.39194e+08	87	1.21099e+10	1
	Number Consuming Off Farm	0.454545	30	13.6364	1.12605e-09
	Total	1.39194e+08	87	1.21099e+10
	Calculating the quantity available in the market
			Percent of Akbar 19 As Roller Mill		Total Quantity As Consumed
	Percent Going to Farmers -- All Roller Mill		0.872712		3.26856e+06
	Percent of What is Left for Market that is Roller Mill	0.7	1.59447e-07		0.597174
	Total Percent Roller		0.872712		3.26856e+06
	Total Percent Refined (expressed as Roller Mill)	0.66	0.127288		476729	0.127288	Percent Refined
					3.74529e+06
		Day-Inflection Point	Angle	Weight	Percentage of Population	Factor	Average Days
	Component 1	50	25	0.555556	0.105932	0.9	45
	Component 2	200	30	0.666667	0.381356	0.75	162.5
	Component 3	310	35	0.777778	0.326271	0.642857	270.714
	Component 4	365	40	0.888889	0.186441	0.5625	340.938
	Total			262.222	1
	Per Capita Consumption Per Day of Wheat Flour	87	365	238.356	grams/day	80.6% roller mill and 19.4% refined
			Population
	Per Capita Consumption Per Day of Akbar 19 Wheat Flour (cell G47 divided by cell D4)	3.74529e+06	2.05887e+06	4983.82	grams/day	80.6% roller mill and 19.4% refined
				20.9091	percent of total wheat production by Akbar 19
	X	13000000
	365*X* Per Capita Daily Consumption in MT	1131000
	Total Production of Akbar 19 in MT Minus Cell D59	2.61429e+06
	Total People < 365 daya	5.01673e+07
		People	Total Consumption	Per Capita Consumption	Average Days
	Component 1	0	#VALUE!	#VALUE!	45
	Component 2	0	#VALUE!	#VALUE!	162.5
	Component 3	0	#VALUE!	#VALUE!	270.714
	Component 4	0	#VALUE!	#VALUE!	340.938
	Component 5	13000000	1131000	87	365
	Total	13000000	#VALUE!	#VALUE!	365
	Positive Underestimate Check	#VALUE!
	Positive Underestimate Check in Percentage	#VALUE!
	Bho Calculation Below
			Kgs per capita per year
	Number Consuming on Farm	1.47119e+08	87	1.27993e+10	1
	Number Consuming Off Farm	0.5	30	15	1.17194e-09
	Total	1.47119e+08	87	1.27993e+10
	Calculating the quantity available in the market
			Percent of Akbar 19 As Roller Mill		Total Quantity As Consumed
	Percent Going to Farmers -- All Roller Mill		0.867276		3.6055e+06
	Percent of What is Left for Market that is Roller Mill	0.7	1.58883e-07		0.660518
	Total Percent Roller		0.867277		3.6055e+06
	Total Percent Refined (expressed as Roller Mill)	0.66	0.132723		551766	0.132723	Percent Refined
					4.15727e+06
		Day-Inflection Point	Angle	Weight	Percentage of Population	Factor	Average Days
	Component 1	50	25	0.555556	0.105932	0.9	45
	Component 2	200	30	0.666667	0.381356	0.75	162.5
	Component 3	310	35	0.777778	0.326271	0.642857	270.714
	Component 4	365	40	0.888889	0.186441	0.5625	340.938
	Total			262.222	1
	Per Capita Consumption Per Day of Wheat Flour	87	365	238.356	grams/day	80.6% roller mill and 19.4% refined
			Population
	Per Capita Consumption Per Day of Akbar 19 Wheat Flour (cell G47 divided by cell D4)	4.15727e+06	2.3677e+06	4810.47	grams/day	80.6% roller mill and 19.4% refined
				20.1819	percent of total wheat production by Akbar 19
	X	13000000
	365*X* Per Capita Daily Consumption in MT	1131000
	Total Production of Akbar 19 in MT Minus Cell D59	3.02627e+06
	Total People < 365 daya	5.8073e+07
		People	Total Consumption	Per Capita Consumption	Average Days
	Component 1	0	#VALUE!	#VALUE!	45
	Component 2	0	#VALUE!	#VALUE!	162.5
	Component 3	0	#VALUE!	#VALUE!	270.714
	Component 4	0	#VALUE!	#VALUE!	340.938
	Component 5	13000000	1131000	87	365
	Total	13000000	#VALUE!	#VALUE!	365
	Positive Underestimate Check	#VALUE!
	Positive Underestimate Check in Percentage	#VALUE!
	Bho Calculation Below
			Kgs per capita per year
	Number Consuming on Farm	1.56614e+08	87	1.36254e+10	1
	Number Consuming Off Farm	0.545455	30	16.3636	1.20097e-09
	Total	1.56614e+08	87	1.36254e+10
	Calculating the quantity available in the market
			Percent of Akbar 19 As Roller Mill		Total Quantity As Consumed
	Percent Going to Farmers -- All Roller Mill		0.863628		3.94937e+06
	Percent of What is Left for Market that is Roller Mill	0.7	1.58207e-07		0.723481
	Total Percent Roller		0.863629		3.94937e+06
	Total Percent Refined (expressed as Roller Mill)	0.66	0.136371		623626	0.136371	Percent Refined
					4.57299e+06
		Day-Inflection Point	Angle	Weight	Percentage of Population	Factor	Average Days
	Component 1	50	25	0.555556	0.105932	0.9	45
	Component 2	200	30	0.666667	0.381356	0.75	162.5
	Component 3	310	35	0.777778	0.326271	0.642857	270.714
	Component 4	365	40	0.888889	0.186441	0.5625	340.938
	Total			262.222	1
	Per Capita Consumption Per Day of Wheat Flour	87	365	238.356	grams/day	80.6% roller mill and 19.4% refined
			Population
	Per Capita Consumption Per Day of Akbar 19 Wheat Flour (cell G47 divided by cell D4)	4.57299e+06	2.72286e+06	4601.32	grams/day	80.6% roller mill and 19.4% refined
				19.3044	percent of total wheat production by Akbar 19
	X	13000000
	365*X* Per Capita Daily Consumption in MT	1131000
	Total Production of Akbar 19 in MT Minus Cell D59	3.44199e+06
	Total People < 365 daya	6.60507e+07
		People	Total Consumption	Per Capita Consumption	Average Days
	Component 1	0	#VALUE!	#VALUE!	45
	Component 2	0	#VALUE!	#VALUE!	162.5
	Component 3	0	#VALUE!	#VALUE!	270.714
	Component 4	0	#VALUE!	#VALUE!	340.938
	Component 5	13000000	1131000	87	365
	Total	13000000	#VALUE!	#VALUE!	365
	Positive Underestimate Check	#VALUE!
	Positive Underestimate Check in Percentage	#VALUE!
	Bho Calculation Below
			Kgs per capita per year
	Number Consuming on Farm	1.67667e+08	87	1.4587e+10	1
	Number Consuming Off Farm	0.590909	30	17.7273	1.21528e-09
	Total	1.67667e+08	87	1.4587e+10
	Number of Households Growing VAM varieties	1752529	1.96285e+06	2.25728e+06	2.59587e+06	2.9593e+06	3.344e+06	3.74529e+06	4.15727e+06	4.57299e+06
	Component 1	0	0	0	0	0	0	0	0	0
	Component 2	0	0	0	0	0	0	0	0	0
	Component 3	0	0	0	0	0	0	0	0	0
	Component 4	0	0	0	0	0	0	0	0	0
	Component 5	13000000	13000000	13000000	13000000	13000000	13000000	13000000	13000000	13000000
	Total	13000000	13000000	13000000	13000000	13000000	13000000	13000000	13000000	13000000

## Sheet: Nigeria_VAC
					0.714286
	HH Growing Pakistan GHRPM	1.12634e+06	Projection Global Household Reached Projection Model (Keith)
	All Nigeria Seed Production, Area Planted, HHG and People Eating VAC foods in meaningful quantity showing significant market penetration of VAC foods
	Year	2022	2023	2024	2025	2026	2027	2028	2029	2030
	Total National Population assuming an annual population increase of 2.5%	218540000	2.24003e+08	2.29604e+08	2.35344e+08	2.41227e+08	2.47258e+08	2.53439e+08	2.59775e+08	2.6627e+08
	Quantity (Bundles) of Commercial VAC Stem Produced	2500000	2875000	3.30625e+06	3.80219e+06	4.37252e+06	5.02839e+06	5.78265e+06	6.65005e+06	7.64756e+06
	Estimated Quantity (Bundles)) of Available VAC Farm saved stem	6250000	7187500	8.26562e+06	9.50547e+06	1.09313e+07	1.2571e+07	1.44566e+07	1.66251e+07	1.91189e+07
	Total Quantity (Bundles) of VAC Stem available	8750000	10062500	1.15719e+07	1.33077e+07	1.53038e+07	1.75994e+07	2.02393e+07	2.32752e+07	2.67665e+07
	Number of Households Growing VAC varieties	2083989	2.29239e+06	2.52163e+06	2.77379e+06	3.05117e+06	3.35629e+06	3.69191e+06	4.06111e+06	4.46722e+06
	Land area (Ha) cultivated with VAC varieties using the available stem	145833	167708	192865	221794	255063	293323	337321	387920	446108
	Quantity (MT) of garri @ a ratio of 4:1 wherein 1MT of fresh VAC gives 250kg of garri	636562	732047	841854	968132	1.11335e+06	1.28035e+06	1.47241e+06	1.69327e+06	1.94726e+06
	Quantity (MT) of garri consumed on farm	156299	171929	189122	208034	228838	251721	276894	304583	335041
	Number of People Consuming VAC foods (On Farm)	10419945	1.14619e+07	1.26081e+07	1.38689e+07	1.52558e+07	1.67814e+07	1.84596e+07	2.03055e+07	2.23361e+07
	Quanitity (MT) of VAC garri on the market	480263	560118	652732	760098	884514	1.02863e+06	1.19551e+06	1.38869e+06	1.61222e+06
	Quanitity (MT) of VAC garri consumed off farm	465855	543314	633150	737295	857979	997774	1.15965e+06	1.34703e+06	1.56385e+06
	Number of People Consuming VAC foods (Off Farm - purchasing from the market)	9.31711e+07	6.79143e+07	7.035e+07	7.37295e+07	7.79981e+07	8.31478e+07	8.92038e+07	9.62161e+07	1.04257e+08
	Total number of people consuming VAC foods (on-farm and off-farm)	1.03591e+08	7.93762e+07	8.29581e+07	8.75984e+07	9.32539e+07	9.99293e+07	1.07663e+08	1.16522e+08	1.26593e+08
	Proportion (%) of national population consuming VAC food products	0.474014	0.354353	0.36131	0.372215	0.386581	0.40415	0.424809	0.448548	0.475431
	Proportion (%) of Cassava area that is under VAC	0.145833	0.167708	0.192865	0.221794	0.255063	0.293323	0.337321	0.38792	0.446108
	Estimated annual average VAC replacement rate in diet for people buying from the market	0.166667	0.2	0.233333	0.266667	0.3	0.333333	0.366667	0.4	0.466667
	Proportion (%) of national Cassava product that is VAC	0.00909375	0.0104578	0.0120265	0.0138305	0.015905	0.0182908	0.0210344	0.0241896	0.027818
	The five key pillars of the methodology document are:
1	Stem available for planting which constitute (1) ccommercial (2) non-certified stem that is also sold/gifted to farmers (3) farm saved stems that farmers will also plant in a cropping season.
2	Area planted using a seed rate of 60 bundles/ha
3	The quantity harvested that uses the average yield of VAC varieties at 15MT/ha
4	Number of farm households that are growing VAC varieties using an average household size of 5 members
5	A per capita consumption of 30kg/person/year by people buying from the market and those on farm
	Assumptions
1	We assume an annual national population increase of 2.5%
2	Assumed that farm saved VAC stems constitute 71% share of total VAC stems planted every year
3	Average seed rate 60 Bundles per hectare
4	We assume a constant 10% annual increase in the number of HH growing VAC given the low investment in VAC value chain and the nature of vegetatively propagated crops
5	Average yield for VAC varieties is 18 MT/ha
7	3% Post harvest losses (storage, processing, transportation etc) and another 3% at household level when garri and fufu is being prepared
8	We assume a per capita consumption of 30kg per person per year. However, consumer will continue to grow and eat white cassava varieties and will meet a max of 50% of their cassava requirements from VAC flour.
9	Off farm consumers will not initially meet the 50% of their cassava flour requirements with VAC like the on-farm consumers. Instead, their white cassava replacement will gradually increase from 17% (5kg/person/year) of the cassava requirement in 2022 until the repalcement reaches 47% of total cassava requirements (14kg) as for on-farm consumers.

## Sheet: DRC_IB
	DRC Seed Production, Area Planted, HHG and People Eating Iron Beans foods in quantities that result in significant impact on Fe intake
	Year	2022	2023	2024	2025	2026	2027	2028	2029	2030
	Total National Population assuming an annual population increase of 3.2%	95220000	98267040	1.01412e+08	1.04657e+08	1.08006e+08	1.11462e+08	1.15029e+08	1.1871e+08	1.22508e+08
	Quantity (MT) of Commercial Fe Beans Seed Produced	1.547	1135.71	1362.85	1635.42	1880.73	2162.84	2379.12	2617.04	2800.23
	Estimated Quantity (MT) of Available Fe Beans Farm saved seed	10000	12000	14400	17280	20736	24883.2	29859.8	35831.8	42998.2
	Total Quantity (MT) of Fe Beans Seed available	10001.5	13135.7	15762.8	18915.4	22616.7	27046	32239	38448.8	45798.4
	Number of Households Growing Fe Beans varieties	623000	733998	770698	809233	849694	892179	936788	983627	1.03281e+06
	Land area (Ha) cultivated with Fe Beans varieties using the available Seed	125019	164196	197036	236443	282709	338076	402987	480611	572480
	Quantity (MT) of Grain Produced/Harvested	100015	131357	157628	189154	226167	270460	322390	384488	457984
	Quantity (MT) of grain consumed on farm	31150	36699.9	38534.9	40461.6	42484.7	44608.9	46839.4	49181.4	51640.4
	Number of People Consuming Fe Beans foods (On Farm)	3115000	3.66999e+06	3.85349e+06	4.04616e+06	4.24847e+06	4.46089e+06	4.68394e+06	4.91814e+06	5.16404e+06
	Quanitity (MT) of Beans grain consumed off farm	68865.5	94657.2	119094	148693	183683	225851	275550	335307	406344
	Number of People Consuming Fe Beans foods (Off Farm - purchasing from the market)	13773094	1.72104e+07	1.98489e+07	2.28758e+07	2.62404e+07	3.01135e+07	3.44438e+07	3.72563e+07	4.06344e+07
	Total number of people consuming Fe Beans foods (on-farm and off-farm)	16888094	2.08804e+07	2.37024e+07	2.69219e+07	3.04888e+07	3.45744e+07	3.91277e+07	4.21745e+07	4.57984e+07
	Proportion (%) of national population consuming Fe Beans food products	0.177359	0.212486	0.233725	0.25724	0.282289	0.31019	0.340156	0.355274	0.373839
	Proportion (%) of beans area that is under Fe Beans	0.0625097	0.0820982	0.0985178	0.118221	0.141355	0.169038	0.201494	0.240305	0.28624
	Estimated annual average Fe Beans replacement rate in diet for people buying from the market	0.25	0.275	0.3	0.325	0.35	0.375	0.4	0.45	0.5
	Proportion (%) of national Beans grain that is Fe Beans	0.578124	0.662416	0.688957	0.718914	0.747468	0.777263	0.805652	0.835512	0.865409
	We assume a 15% annual increase in national bean production	173000	198950	228792	263111	302578	347965	400160	460183	529211
	Total people eating biofortified foods adjusted for overlap between VAM and Iron Beans	1.81171e+07	2.28958e+07	2.58792e+07	2.92969e+07	3.29909e+07	3.7233e+07	4.19719e+07	4.52342e+07	4.92507e+07
	Proportion (%) of national population eating biofortified foods	0.190266	0.232996	0.25519	0.279933	0.305455	0.334042	0.364882	0.381049	0.402019
	The five key pillars of the methodology document are
	Seed available for planting which constitute (1) Quality declared seed (2) farm saved seed that farmers will also plant in a cropping season.
	Area planted using a seed rate of 80 kg/ha
	The quantity harvested that uses the average yield of 0.8MT/ha for Fe Beans varieties
	Number of farm households that are growing Fe Beans varieties using an average household size of 5 members
	A per capita consumption which assumes 50% replacement by people on farm and a gradual increase in the replacement by people buying from the market
	Assumptions
	We assume an annual national population increase of 3.2%
	From the 2022 monitoring survey, farmers reported a total 15,000MT of harvested iron bean grain set aside for use as farm saved seed
	Average seed rate 80 Kg per hectare
	We assume a constant 5% increase in the number of HHG until 2030
	Average yield for the Fe Beans varieties is 0.8MT/ha
	We assume that current Fe Beans varieties will continue to perform well and if they are affected by diseases, new Fe Beans will have been releazed and available on the market.
	From the 2022 monitoring survey, farmers reported an average of 48kg of iron beans were allocated for home consumption translating to 9.4kg per person per year in a HH of 5 people
	Post harvest losses 10% (storage, processing, transportation etc)
	We assume a per capita intake of all common beans to be 20 kg per person per year
	We only count people who have eaten at least 25% of their total beans requirements as iron beans as the threshold for being eligible to be counted
	We assume that people who buy iron beans from the market will gradually inrease their iron bean intake from 5kg/person per year to 10kg/per person per year.
	Calculating the quantity available in the market
			Percent of Akbar 19 As Roller Mill		Total Quantity As Consumed
	Percent Going to Farmers -- All Roller Mill		1.22617		122636
	Percent of What is Left for Market that is Roller Mill	0.7	1.27059e-08		0.00127079
	Total Percent Roller		1.22617		122636
	Total Percent Refined (expressed as Roller Mill)	0.66	-0.226166		-14929.2	-0.138611	Percent Refined
					107706
		Day-Inflection Point	Angle	Weight	Percentage of Population	Factor	Average Days
	Component 1	50	25	0.555556	0.105932	0.9	45
	Component 2	200	30	0.666667	0.381356	0.75	162.5
	Component 3	310	35	0.777778	0.326271	0.642857	270.714
	Component 4	365	40	0.888889	0.186441	0.5625	340.938
	Total			262.222	1
	Per Capita Consumption Per Day of Wheat Flour	87	365	238.356	grams/day	80.6% roller mill and 19.4% refined
			Population
	Per Capita Consumption Per Day of Akbar 19 Wheat Flour (cell G47 divided by cell D4)	107706	623000	473.653	grams/day	80.6% roller mill and 19.4% refined
				1.98716	percent of total wheat production by Akbar 19
	X	13000000	Not clear to me on farm consumers
	365*X* Per Capita Daily Consumption in MT	1131000
	Total Production of Akbar 19 in MT Minus Cell D59	-1.02329e+06
	Total People < 365 daya	-1.96367e+07
		People	Total Consumption	Per Capita Consumption	Average Days
	Component 1	1.37712e+06	48.1992	0.035	45
	Component 2	4.95763e+06	626.589	0.126389	162.5
	Component 3	4.24153e+06	893.077	0.210556	270.714
	Component 4	2.42373e+06	642.709	0.265174	340.938
	Component 5	13000000	1131000	87	365
	Total	26000000	1.13321e+06	43.585	291.814
	Positive Underestimate Check	-1.0255e+06
	Positive Underestimate Check in Percentage	-9.5213
	Bho Calculation Below
			Kgs per capita per year
	Number Consuming on Farm	0.177359	87	15.4302	0.470807
	Number Consuming Off Farm	0.578124	30	17.3437	0.529193
	Total	0.755483	43.3814	32.7739
	Calculating the quantity available in the market
			Percent of Akbar 19 As Roller Mill		Total Quantity As Consumed
	Percent Going to Farmers -- All Roller Mill		98267040		1.29081e+13
	Percent of What is Left for Market that is Roller Mill	0.7	1.11851e-08		0.00146924
	Total Percent Roller		9.8267e+07		1.29081e+13
	Total Percent Refined (expressed as Roller Mill)	0.66	-9.8267e+07		-8.51933e+12	-1.94118	Percent Refined
					4.38874e+12
		Day-Inflection Point	Angle	Weight	Percentage of Population	Factor	Average Days
	Component 1	50	25	0.555556	0.105932	0.9	45
	Component 2	200	30	0.666667	0.381356	0.75	162.5
	Component 3	310	35	0.777778	0.326271	0.642857	270.714
	Component 4	365	40	0.888889	0.186441	0.5625	340.938
	Total			262.222	1
	Per Capita Consumption Per Day of Wheat Flour	87	365	238.356	grams/day	80.6% roller mill and 19.4% refined
			Population
	Per Capita Consumption Per Day of Akbar 19 Wheat Flour (cell G47 divided by cell D4)	4.38874e+12	733998	1.63815e+10	grams/day	80.6% roller mill and 19.4% refined
				6.87268e+07	percent of total wheat production by Akbar 19
	X	13000000
	365*X* Per Capita Daily Consumption in MT	1131000
	Total Production of Akbar 19 in MT Minus Cell D59	4.38874e+12
	Total People < 365 daya	8.42185e+13
		People	Total Consumption	Per Capita Consumption	Average Days
	Component 1	1.37712e+06	48.1992	0.035	45
	Component 2	4.95763e+06	626.589	0.126389	162.5
	Component 3	4.24153e+06	893.077	0.210556	270.714
	Component 4	2.42373e+06	642.709	0.265174	340.938
	Component 5	13000000	1131000	87	365
	Total	26000000	1.13321e+06	43.585	291.814
	Positive Underestimate Check	4.38874e+12
	Positive Underestimate Check in Percentage	1
	Bho Calculation Below
			Kgs per capita per year
	Number Consuming on Farm	0.212486	87	18.4863	0.481931
	Number Consuming Off Farm	0.662416	30	19.8725	0.518069
	Total	0.874902	43.8435	38.3588
	Calculating the quantity available in the market
			Percent of Akbar 19 As Roller Mill		Total Quantity As Consumed
	Percent Going to Farmers -- All Roller Mill		1.01412e+08		1.59854e+13
	Percent of What is Left for Market that is Roller Mill	0.7	1.05799e-08		0.0016677
	Total Percent Roller		1.01412e+08		1.59854e+13
	Total Percent Refined (expressed as Roller Mill)	0.66	-1.01412e+08		-1.59854e+13	-1.01412e+08	Percent Refined
					157628
		Day-Inflection Point	Angle	Weight	Percentage of Population	Factor	Average Days
	Component 1	50	25	0.555556	0.105932	0.9	45
	Component 2	200	30	0.666667	0.381356	0.75	162.5
	Component 3	310	35	0.777778	0.326271	0.642857	270.714
	Component 4	365	40	0.888889	0.186441	0.5625	340.938
	Total			262.222	1
	Per Capita Consumption Per Day of Wheat Flour	87	365	238.356	grams/day	80.6% roller mill and 19.4% refined
			Population
	Per Capita Consumption Per Day of Akbar 19 Wheat Flour (cell G47 divided by cell D4)	157628	770698	560.348	grams/day	80.6% roller mill and 19.4% refined
				2.35089	percent of total wheat production by Akbar 19
	X	13000000
	365*X* Per Capita Daily Consumption in MT	1131000
	Total Production of Akbar 19 in MT Minus Cell D59	-973372
	Total People < 365 daya	-1.86787e+07
		People	Total Consumption	Per Capita Consumption	Average Days
	Component 1	1.37712e+06	48.1992	0.035	45
	Component 2	4.95763e+06	626.589	0.126389	162.5
	Component 3	4.24153e+06	893.077	0.210556	270.714
	Component 4	2.42373e+06	642.709	0.265174	340.938
	Component 5	13000000	1131000	87	365
	Total	26000000	1.13321e+06	43.585	291.814
	Positive Underestimate Check	-975582
	Positive Underestimate Check in Percentage	-6.18912
	Bho Calculation Below
			Kgs per capita per year
	Number Consuming on Farm	0.233725	87	20.3341	0.495919
	Number Consuming Off Farm	0.688957	30	20.6687	0.504081
	Total	0.922682	44.4387	41.0028
	Calculating the quantity available in the market
			Percent of Akbar 19 As Roller Mill		Total Quantity As Consumed
	Percent Going to Farmers -- All Roller Mill		1.04657e+08		1.97963e+13
	Percent of What is Left for Market that is Roller Mill	0.7	9.94502e-09		0.00188114
	Total Percent Roller		1.04657e+08		1.97963e+13
	Total Percent Refined (expressed as Roller Mill)	0.66	-1.04657e+08		-1.97963e+13	-1.04657e+08	Percent Refined
					189154
		Day-Inflection Point	Angle	Weight	Percentage of Population	Factor	Average Days
	Component 1	50	25	0.555556	0.105932	0.9	45
	Component 2	200	30	0.666667	0.381356	0.75	162.5
	Component 3	310	35	0.777778	0.326271	0.642857	270.714
	Component 4	365	40	0.888889	0.186441	0.5625	340.938
	Total			262.222	1
	Per Capita Consumption Per Day of Wheat Flour	87	365	238.356	grams/day	80.6% roller mill and 19.4% refined
			Population
	Per Capita Consumption Per Day of Akbar 19 Wheat Flour (cell G47 divided by cell D4)	189154	809233	640.398	grams/day	80.6% roller mill and 19.4% refined
				2.68673	percent of total wheat production by Akbar 19
	X	13000000
	365*X* Per Capita Daily Consumption in MT	1131000
	Total Production of Akbar 19 in MT Minus Cell D59	-941846
	Total People < 365 daya	-1.80737e+07
		People	Total Consumption	Per Capita Consumption	Average Days
	Component 1	1.37712e+06	48.1992	0.035	45
	Component 2	4.95763e+06	626.589	0.126389	162.5
	Component 3	4.24153e+06	893.077	0.210556	270.714
	Component 4	2.42373e+06	642.709	0.265174	340.938
	Component 5	13000000	1131000	87	365
	Total	26000000	1.13321e+06	43.585	291.814
	Positive Underestimate Check	-944056
	Positive Underestimate Check in Percentage	-4.99094
	Bho Calculation Below
			Kgs per capita per year
	Number Consuming on Farm	0.25724	87	22.3799	0.509244
	Number Consuming Off Farm	0.718914	30	21.5674	0.490756
	Total	0.976154	45.0209	43.9473
	Calculating the quantity available in the market
			Percent of Akbar 19 As Roller Mill		Total Quantity As Consumed
	Percent Going to Farmers -- All Roller Mill		1.08006e+08		2.44274e+13
	Percent of What is Left for Market that is Roller Mill	0.7	9.33676e-09		0.00211167
	Total Percent Roller		1.08006e+08		2.44274e+13
	Total Percent Refined (expressed as Roller Mill)	0.66	-1.08006e+08		-2.44274e+13	-1.08006e+08	Percent Refined
					226167
		Day-Inflection Point	Angle	Weight	Percentage of Population	Factor	Average Days
	Component 1	50	25	0.555556	0.105932	0.9	45
	Component 2	200	30	0.666667	0.381356	0.75	162.5
	Component 3	310	35	0.777778	0.326271	0.642857	270.714
	Component 4	365	40	0.888889	0.186441	0.5625	340.938
	Total			262.222	1
	Per Capita Consumption Per Day of Wheat Flour	87	365	238.356	grams/day	80.6% roller mill and 19.4% refined
			Population
	Per Capita Consumption Per Day of Akbar 19 Wheat Flour (cell G47 divided by cell D4)	226167	849694	729.246	grams/day	80.6% roller mill and 19.4% refined
				3.05948	percent of total wheat production by Akbar 19
	X	13000000
	365*X* Per Capita Daily Consumption in MT	1131000
	Total Production of Akbar 19 in MT Minus Cell D59	-904833
	Total People < 365 daya	-1.73634e+07
		People	Total Consumption	Per Capita Consumption	Average Days
	Component 1	1.37712e+06	48.1992	0.035	45
	Component 2	4.95763e+06	626.589	0.126389	162.5
	Component 3	4.24153e+06	893.077	0.210556	270.714
	Component 4	2.42373e+06	642.709	0.265174	340.938
	Component 5	13000000	1131000	87	365
	Total	26000000	1.13321e+06	43.585	291.814
	Positive Underestimate Check	-907043
	Positive Underestimate Check in Percentage	-4.0105
	Bho Calculation Below
			Kgs per capita per year
	Number Consuming on Farm	0.282289	87	24.5591	0.522722
	Number Consuming Off Farm	0.747468	30	22.424	0.477278
	Total	1.02976	45.6255	46.9832
	Calculating the quantity available in the market
			Percent of Akbar 19 As Roller Mill		Total Quantity As Consumed
	Percent Going to Farmers -- All Roller Mill		1.11462e+08		3.0146e+13
	Percent of What is Left for Market that is Roller Mill	0.7	8.71701e-09		0.00235761
	Total Percent Roller		1.11462e+08		3.0146e+13
	Total Percent Refined (expressed as Roller Mill)	0.66	-1.11462e+08		-3.0146e+13	-1.11462e+08	Percent Refined
					270460
		Day-Inflection Point	Angle	Weight	Percentage of Population	Factor	Average Days
	Component 1	50	25	0.555556	0.105932	0.9	45
	Component 2	200	30	0.666667	0.381356	0.75	162.5
	Component 3	310	35	0.777778	0.326271	0.642857	270.714
	Component 4	365	40	0.888889	0.186441	0.5625	340.938
	Total			262.222	1
	Per Capita Consumption Per Day of Wheat Flour	87	365	238.356	grams/day	80.6% roller mill and 19.4% refined
			Population
	Per Capita Consumption Per Day of Akbar 19 Wheat Flour (cell G47 divided by cell D4)	270460	892179	830.537	grams/day	80.6% roller mill and 19.4% refined
				3.48444	percent of total wheat production by Akbar 19
	X	13000000
	365*X* Per Capita Daily Consumption in MT	1131000
	Total Production of Akbar 19 in MT Minus Cell D59	-860540
	Total People < 365 daya	-1.65135e+07
		People	Total Consumption	Per Capita Consumption	Average Days
	Component 1	1.37712e+06	48.1992	0.035	45
	Component 2	4.95763e+06	626.589	0.126389	162.5
	Component 3	4.24153e+06	893.077	0.210556	270.714
	Component 4	2.42373e+06	642.709	0.265174	340.938
	Component 5	13000000	1131000	87	365
	Total	26000000	1.13321e+06	43.585	291.814
	Positive Underestimate Check	-862750
	Positive Underestimate Check in Percentage	-3.18993
	Bho Calculation Below
			Kgs per capita per year
	Number Consuming on Farm	0.31019	87	26.9866	0.536465
	Number Consuming Off Farm	0.777263	30	23.3179	0.463535
	Total	1.08745	46.2589	50.3045
	Calculating the quantity available in the market
			Percent of Akbar 19 As Roller Mill		Total Quantity As Consumed
	Percent Going to Farmers -- All Roller Mill		1.15029e+08		3.70841e+13
	Percent of What is Left for Market that is Roller Mill	0.7	8.12919e-09		0.00262077
	Total Percent Roller		1.15029e+08		3.70841e+13
	Total Percent Refined (expressed as Roller Mill)	0.66	-1.15029e+08		-3.70841e+13	-1.15029e+08	Percent Refined
					322390
		Day-Inflection Point	Angle	Weight	Percentage of Population	Factor	Average Days
	Component 1	50	25	0.555556	0.105932	0.9	45
	Component 2	200	30	0.666667	0.381356	0.75	162.5
	Component 3	310	35	0.777778	0.326271	0.642857	270.714
	Component 4	365	40	0.888889	0.186441	0.5625	340.938
	Total			262.222	1
	Per Capita Consumption Per Day of Wheat Flour	87	365	238.356	grams/day	80.6% roller mill and 19.4% refined
			Population
	Per Capita Consumption Per Day of Akbar 19 Wheat Flour (cell G47 divided by cell D4)	322390	936788	942.86	grams/day	80.6% roller mill and 19.4% refined
				3.95567	percent of total wheat production by Akbar 19
	X	13000000
	365*X* Per Capita Daily Consumption in MT	1131000
	Total Production of Akbar 19 in MT Minus Cell D59	-808610
	Total People < 365 daya	-1.5517e+07
		People	Total Consumption	Per Capita Consumption	Average Days
	Component 1	1.37712e+06	48.1992	0.035	45
	Component 2	4.95763e+06	626.589	0.126389	162.5
	Component 3	4.24153e+06	893.077	0.210556	270.714
	Component 4	2.42373e+06	642.709	0.265174	340.938
	Component 5	13000000	1131000	87	365
	Total	26000000	1.13321e+06	43.585	291.814
	Positive Underestimate Check	-810821
	Positive Underestimate Check in Percentage	-2.51503
	Bho Calculation Below
			Kgs per capita per year
	Number Consuming on Farm	0.340156	87	29.5936	0.550444
	Number Consuming Off Farm	0.805652	30	24.1696	0.449556
	Total	1.14581	46.9216	53.7631
	Calculating the quantity available in the market
			Percent of Akbar 19 As Roller Mill		Total Quantity As Consumed
	Percent Going to Farmers -- All Roller Mill		1.1871e+08		4.56425e+13
	Percent of What is Left for Market that is Roller Mill	0.7	8.45494e-09		0.00325083
	Total Percent Roller		1.1871e+08		4.56425e+13
	Total Percent Refined (expressed as Roller Mill)	0.66	-1.1871e+08		-4.56425e+13	-1.1871e+08	Percent Refined
					384488
		Day-Inflection Point	Angle	Weight	Percentage of Population	Factor	Average Days
	Component 1	50	25	0.555556	0.105932	0.9	45
	Component 2	200	30	0.666667	0.381356	0.75	162.5
	Component 3	310	35	0.777778	0.326271	0.642857	270.714
	Component 4	365	40	0.888889	0.186441	0.5625	340.938
	Total			262.222	1
	Per Capita Consumption Per Day of Wheat Flour	87	365	238.356	grams/day	80.6% roller mill and 19.4% refined
			Population
	Per Capita Consumption Per Day of Akbar 19 Wheat Flour (cell G47 divided by cell D4)	384488	983627	1070.93	grams/day	80.6% roller mill and 19.4% refined
				4.49297	percent of total wheat production by Akbar 19
	X	13000000
	365*X* Per Capita Daily Consumption in MT	1131000
	Total Production of Akbar 19 in MT Minus Cell D59	-746512
	Total People < 365 daya	-1.43253e+07
		People	Total Consumption	Per Capita Consumption	Average Days
	Component 1	1.37712e+06	48.1992	0.035	45
	Component 2	4.95763e+06	626.589	0.126389	162.5
	Component 3	4.24153e+06	893.077	0.210556	270.714
	Component 4	2.42373e+06	642.709	0.265174	340.938
	Component 5	13000000	1131000	87	365
	Total	26000000	1.13321e+06	43.585	291.814
	Positive Underestimate Check	-748722
	Positive Underestimate Check in Percentage	-1.94732
	Bho Calculation Below
			Kgs per capita per year
	Number Consuming on Farm	0.355274	87	30.9089	0.552198
	Number Consuming Off Farm	0.835512	30	25.0654	0.447802
	Total	1.19079	47.0061	55.9742
	Calculating the quantity available in the market
			Percent of Akbar 19 As Roller Mill		Total Quantity As Consumed
	Percent Going to Farmers -- All Roller Mill		1.22508e+08		5.61069e+13
	Percent of What is Left for Market that is Roller Mill	0.7	8.6134e-09		0.0039448
	Total Percent Roller		1.22508e+08		5.61069e+13
	Total Percent Refined (expressed as Roller Mill)	0.66	-1.22508e+08		-5.61069e+13	-1.22508e+08	Percent Refined
					457984
		Day-Inflection Point	Angle	Weight	Percentage of Population	Factor	Average Days
	Component 1	50	25	0.555556	0.105932	0.9	45
	Component 2	200	30	0.666667	0.381356	0.75	162.5
	Component 3	310	35	0.777778	0.326271	0.642857	270.714
	Component 4	365	40	0.888889	0.186441	0.5625	340.938
	Total			262.222	1
	Per Capita Consumption Per Day of Wheat Flour	87	365	238.356	grams/day	80.6% roller mill and 19.4% refined
			Population
	Per Capita Consumption Per Day of Akbar 19 Wheat Flour (cell G47 divided by cell D4)	457984	1.03281e+06	1214.89	grams/day	80.6% roller mill and 19.4% refined
				5.09696	percent of total wheat production by Akbar 19
	X	13000000
	365*X* Per Capita Daily Consumption in MT	1131000
	Total Production of Akbar 19 in MT Minus Cell D59	-673016
	Total People < 365 daya	-1.2915e+07
		People	Total Consumption	Per Capita Consumption	Average Days
	Component 1	1.37712e+06	48.1992	0.035	45
	Component 2	4.95763e+06	626.589	0.126389	162.5
	Component 3	4.24153e+06	893.077	0.210556	270.714
	Component 4	2.42373e+06	642.709	0.265174	340.938
	Component 5	13000000	1131000	87	365
	Total	26000000	1.13321e+06	43.585	291.814
	Positive Underestimate Check	-675227
	Positive Underestimate Check in Percentage	-1.47435
	Bho Calculation Below
			Kgs per capita per year
	Number Consuming on Farm	0.373839	87	32.524	0.556096
	Number Consuming Off Farm	0.865409	30	25.9623	0.443904
	Total	1.23925	47.195	58.4863
	Total Quantity (MT) of Fe Beans Seed available	10001.5	13135.7	15762.8	18915.4	22616.7	27046	32239	38448.8	45798.4
	Component 1	1.37712e+06	1.37712e+06	1.37712e+06	1.37712e+06	1.37712e+06	1.37712e+06	1.37712e+06	1.37712e+06	1.37712e+06
	Component 2	4.95763e+06	4.95763e+06	4.95763e+06	4.95763e+06	4.95763e+06	4.95763e+06	4.95763e+06	4.95763e+06	4.95763e+06
	Component 3	4.24153e+06	4.24153e+06	4.24153e+06	4.24153e+06	4.24153e+06	4.24153e+06	4.24153e+06	4.24153e+06	4.24153e+06
	Component 4	2.42373e+06	2.42373e+06	2.42373e+06	2.42373e+06	2.42373e+06	2.42373e+06	2.42373e+06	2.42373e+06	2.42373e+06
	Component 5	13000000	13000000	13000000	13000000	13000000	13000000	13000000	13000000	13000000
	Total	26000000	26000000	26000000	26000000	26000000	26000000	26000000	26000000	26000000

## Sheet: DRC_VAM
				0.985545	0.509804	0.509804	0.509804	0.509804	0.509804	0.509804
HH Growing Pakistan GHRPM	1.12634e+06	Projection Global Household Reached Projection Model (Keith)
DRC Seed Production, Area Planted, HHG and People EatingVAM foods in quantities that result in significant impact on VIT A intake
Year	2022	2023	2024	2025	2026	2027	2028	2029	2030
Total National Population assuming an annual population increase of 3.2%	95220000	98267040	1.01412e+08	1.04657e+08	1.08006e+08	1.11462e+08	1.15029e+08	1.1871e+08	1.22508e+08
Quantity (MT) of Commercial VAM Seed Produced	2.2	103.732	124.478	149.374	171.78	197.547	227.179	261.256	300.445
Estimated Quantity (MT) of Available VAM Farm saved seed	150	107.881	129.458	155.349	178.651	205.449	236.266	271.706	312.462
Total Quantity (MT) of VAM Seed available	152.2	211.613	253.936	304.723	350.432	402.996	463.446	532.963	612.907
Number of Households Growing VAM varieties	148241	170477	196049	225456	259275	298166	342891	394325	453473
Land area (Ha) cultivated with VAM varieties using the available Seed	7610	10580.7	12696.8	15236.2	17521.6	20149.8	23172.3	26648.1	30645.4
Quantity (MT) of Grain Produced/Harvested	9702.75	13490.3	16188.4	19426.1	22340	25691	29544.7	33976.4	39072.8
Quantity (MT) of grain consumed on farm	6226.13	5114.32	5881.47	6763.69	7778.24	8944.98	10286.7	11829.7	13604.2
Number of People Consuming VAM foods (On Farm)	889447	1.02286e+06	1.17629e+06	1.35274e+06	1.55565e+06	1.789e+06	2.05735e+06	2.36595e+06	2.72084e+06
Quanitity (MT) of VAM grain consumed off farm	3476.62	8376.03	10306.9	12662.4	14561.8	16746	19257.9	22146.6	25468.6
Number of People Consuming VAM foods (Off Farm - purchasing from the market)	1.15887e+06	2.39315e+06	2.57674e+06	2.81387e+06	2.91235e+06	3.04473e+06	3.20966e+06	3.40717e+06	3.91825e+06
Total number of people consuming VAM foods (on-farm and off-farm)	2.04832e+06	3.41601e+06	3.75303e+06	4.16661e+06	4.468e+06	4.83373e+06	5.267e+06	5.77312e+06	6.63909e+06
Proportion (%) of national population consuming VAM food products	0.0215115	0.0347626	0.0370079	0.0398121	0.0413682	0.0433666	0.0457886	0.0486323	0.0541929
Proportion (%) of maize area that is under VAM	0.00300363	0.00409163	0.00481258	0.00566278	0.00638797	0.00720865	0.00813761	0.00918939	0.0103805
Estimated annual average VAM replacement rate in diet for people buying from the market	0.2	0.233333	0.266667	0.3	0.333333	0.366667	0.4	0.433333	0.433333
Proportion (%) of national maize grain that is VAM	0.00485137	0.00674517	0.00809421	0.00971305	0.01117	0.0128455	0.0147723	0.0169882	0.0195364
The five key pillars of the methodology document are
Seed available for planting which constitute (1) certified seed sold to farmers (2) non-certified seed that is also sold/gifted to farmers (3) farm saved seed that farmers will also plant in a cropping season.
Area planted using a seed rate of 20kg/ha
The quantity harvested that uses the average yield of VAM varieties
Number of farm households that are growing VAM varieties using an average household size of 6 members
A per capita consumption which assumes 50% replacement by people on farm and a gradual increase in the replacement by people buying from the market
Assumptions
We assume an annual national population increase of 3.2%
Assumed a constant 51% average share of farm saved VAM to total seed available for planting, except for 2022 where there was basically no commercial VAM seed production
Average seed rate 20 Kg per hectare
We assume a constant 15% increase in the number of HHG until 2030 because of the huge potential/gap for new maize farmers to switch part of their maize land to orange maize/VAM
Average yield for the VAM varieties is 1500 MT/ha
We assume that current VAM varieties will continue to perform well and if they are affected by diseases, new VAM will have been releazed and available on the market.
Average per capita consumption for maize as 15kg and that people in households that grow VAM will meet 50% of their maize requirements with VAM
Post harvest losses 15% (storage, processing, transportation etc)
We assume that people in farm HH that grow VAM will meet 50% of their full maize requirements using VAM
We assume a per capita intake of 15kg per person per year - this is an estimate based on an old statistic of 2000 which put the per capita intake of 6.68kg
We only count people who have eaten at least 20% of their total maize requirements as VAM as the threshold for being eligible to be counted

## Sheet: India_IPM
	Year	2022	2023	2024	2025	2026	2027	2028	2029	2030
	Total National Population assuming an annual population increase of 1.85%	1417000000	1429044500	1.44119e+09	1.45344e+09	1.4658e+09	1.47826e+09	1.49082e+09	1.50349e+09	1.51627e+09
	Quantity (MT) of Commercial IPM Seed Produced	685	557.965	669.558	803.469	964.163	1157	1388.39	1666.07	1999.29
	Estimated Quantity (MT) of Available IPM Farm saved seed	0	0	0	0	0	0	0	0	0
	Total Quantity (MT) of IPM Seed available	685	557.965	669.558	803.469	964.163	1157	1388.39	1666.07	1999.29
	Number of Households Growing IPM varieties	366268	371976	427773	491939	565730	644932	735222	830801	938805
	Land area (Ha) cultivated with IPM varieties using the available seed	228333	185988	223186	267823	321388	385665	462798	555358	666429
	Quantity (MT) of IPM Grain Produced/Harvested	194083	158090	189708	227650	273180	327815	393379	472054	566465
	Quantity (MT) of IPM grain consumed on farm	5494.02	5579.65	6416.59	7379.08	8485.95	12898.6	14704.4	16616	18776.1
	Number of People Consuming IPM foods (On Farm)	1831340	1.85988e+06	2.13886e+06	2.45969e+06	2.82865e+06	3.22466e+06	3.67611e+06	4.15401e+06	4.69403e+06
	Quanitity (MT) of IPM grain on the market	188589	152510	183291	220271	264694	314917	378674	455438	547689
	Quanitity (MT) of IPM grain consumed off farm	139556	112858	135636	163000	195873	233038	280219	337024	405290
	Number of People Consuming IPM foods (Off Farm - purchasing from the market)	1.26869e+08	9.4048e+07	1.04335e+08	1.16429e+08	1.30582e+08	1.45649e+08	1.64835e+08	1.87236e+08	2.02645e+08
	Total number of people consuming IPM foods (on-farm and off-farm)	1.28701e+08	9.59079e+07	1.06474e+08	1.18888e+08	1.33411e+08	1.48874e+08	1.68511e+08	1.9139e+08	2.07339e+08
	Proportion (%) of national population consuming IPM food products	0.0908261	0.0671133	0.0738791	0.0817979	0.091016	0.100709	0.113032	0.127297	0.136743
	Proportion (%) of wheat area that is under IPM	0.0333782	0.0271881	0.0326257	0.0391508	0.046981	0.0563772	0.0676526	0.0811832	0.0974198
	Estimated annual averageIPM replacement rate in diet for people buying from the market	0.366667	0.4	0.433333	0.466667	0.5	0.533333	0.566667	0.566667	0.666667
	Proportion (%) of national wheat grain that is IPM	0.0198436	0.0161636	0.0193963	0.0232756	0.0279307	0.0335168	0.0402202	0.0482642	0.057917
	Total people eating biofortified foods adjusted for overlap between IPM and ZnW	1.97495e+08	1.66953e+08	1.81259e+08	1.98748e+08	2.15706e+08	2.34515e+08	2.54129e+08	2.7762e+08	2.92184e+08
	Proportion (%) of national population eating biofortified foods	0.139376	0.116829	0.12577	0.136743	0.14716	0.158643	0.170463	0.18465	0.192699
	The five key pillars of the methodology document are:
	Seed available for planting which constitute (1) certified seed sold to farmers (2) non-certified seed that is also sold/gifted to farmers (3) farm saved seed that farmers will also plant in a cropping season.
	Area planted using a seed rate of 3kg/ha
	The quantity harvested that uses the average yield of IPM varieties
	Number of farm households that are growing IPM varieties using an average household size of 5 members
	A per capita consumption which assumes 100% replacement by people on farm and a gradual increase in the replacement by people buying from the market
	Assumptions
	We assume an annual national population increase of 0.85%
	No Farm saved seed for IPM
	Average seed rate 3 Kg per hectare
	We assume a constant 15% increase in the number of HHG until 2025 after which the rate of increase start to decrease in 2026 until 2030, due to varietal saturation.
	Average yield for the IPM varieties is 1.0 MT/ha
	We assume that current IPM varieties will continue to perform well and if they are affected by diseases, new IPM will have been releazed and available on the market.
	Post harvest losses 15% (storage, processing, transportation etc)
	We assume that people in the farm HH that grow IPM will meet their full requirement using IPM
	We only count people who have eaten at least 40% of their total ipm requirements as IPM as the threshold for being eligible to be counted
	We assume a per capita intake of 3 kg per person for people in IPM growing HH (and rural) and gradually increasing 4kg from 2026 onwards (2kg for urban consumers who buy from the market).
	we assume off farm consumption is 2kg increases and reach to 3kg the actual requirement of per capita intake of IPM at 2030
	We assume that all people on-farm will substitute 100% of their pearl millet requirment with IPM and those off-farm will gradually replace non-iron pearl millet starting with 50% until consuming 90% of their requirements in 2030
	Estimated total pearl millet area is 6840800 ha
	Estimated total national pearl millet production is 9780630 MT
	*** I think we may need to consider increasing the per capita intake of pearl millet to at least 4kg on farm. But for now we are just using the current per capita intake as it is reported in literature
	Calculating the quantity available in the market
			Percent of Akbar 19 As Roller Mill		Total Quantity As Consumed
	Percent Going to Farmers -- All Roller Mill		7.05716e-10		3.87722e-06
	Percent of What is Left for Market that is Roller Mill	0.7	1.07929e-10		5.92965e-07
	Total Percent Roller		8.13646e-10		4.47018e-06
	Total Percent Refined (expressed as Roller Mill)	0.66	1		3626.05	1	Percent Refined
					3626.05
		Day-Inflection Point	Angle	Weight	Percentage of Population	Factor	Average Days
	Component 1	50	25	0.555556	0.105932	0.9	45
	Component 2	200	30	0.666667	0.381356	0.75	162.5
	Component 3	310	35	0.777778	0.326271	0.642857	270.714
	Component 4	365	40	0.888889	0.186441	0.5625	340.938
	Total			262.222	1
	Per Capita Consumption Per Day of Wheat Flour	87	365	238.356	grams/day	80.6% roller mill and 19.4% refined
			Population
	Per Capita Consumption Per Day of Akbar 19 Wheat Flour (cell G47 divided by cell D4)	3626.05	194083	51.1862	grams/day	80.6% roller mill and 19.4% refined
				0.214747	percent of total wheat production by Akbar 19
	X	13000000	Not clear to me on farm consumers
	365*X* Per Capita Daily Consumption in MT	1131000
	Total Production of Akbar 19 in MT Minus Cell D59	-1.12737e+06
	Total People < 365 daya	-2.16339e+07
		People	Total Consumption	Per Capita Consumption	Average Days
	Component 1	0	0	#DIV/0!	45
	Component 2	0	0	#DIV/0!	162.5
	Component 3	0	0	#DIV/0!	270.714
	Component 4	0	0	#DIV/0!	340.938
	Component 5	13000000	1131000	87	365
	Total	13000000	1131000	87	365
	Positive Underestimate Check	-1.12737e+06
	Positive Underestimate Check in Percentage	-310.909
	Bho Calculation Below
			Kgs per capita per year
	Number Consuming on Farm	0.0333782	87	2.9039	4.90121e-10
	Number Consuming Off Farm	1.97495e+08	30	5.92486e+09	1
	Total	1.97495e+08	30	5.92486e+09
	Calculating the quantity available in the market
			Percent of Akbar 19 As Roller Mill		Total Quantity As Consumed
	Percent Going to Farmers -- All Roller Mill		2.46848		13773.3
	Percent of What is Left for Market that is Roller Mill	0.7	1.17973e-10		6.58245e-07
	Total Percent Roller		2.46848		13773.3
	Total Percent Refined (expressed as Roller Mill)	0.66	-1.46848		-5407.79	-0.646441	Percent Refined
					8365.48
		Day-Inflection Point	Angle	Weight	Percentage of Population	Factor	Average Days
	Component 1	50	25	0.555556	0.105932	0.9	45
	Component 2	200	30	0.666667	0.381356	0.75	162.5
	Component 3	310	35	0.777778	0.326271	0.642857	270.714
	Component 4	365	40	0.888889	0.186441	0.5625	340.938
	Total			262.222	1
	Per Capita Consumption Per Day of Wheat Flour	87	365	238.356	grams/day	80.6% roller mill and 19.4% refined
			Population
	Per Capita Consumption Per Day of Akbar 19 Wheat Flour (cell G47 divided by cell D4)	8365.48	158090	144.975	grams/day	80.6% roller mill and 19.4% refined
				0.608229	percent of total wheat production by Akbar 19
	X	13000000
	365*X* Per Capita Daily Consumption in MT	1131000
	Total Production of Akbar 19 in MT Minus Cell D59	-1.12263e+06
	Total People < 365 daya	-2.1543e+07
		People	Total Consumption	Per Capita Consumption	Average Days
	Component 1	0	0	#DIV/0!	45
	Component 2	0	0	#DIV/0!	162.5
	Component 3	0	0	#DIV/0!	270.714
	Component 4	0	0	#DIV/0!	340.938
	Component 5	13000000	1131000	87	365
	Total	13000000	1131000	87	365
	Positive Underestimate Check	-1.12263e+06
	Positive Underestimate Check in Percentage	-134.199
	Bho Calculation Below
			Kgs per capita per year
	Number Consuming on Farm	0.0271881	87	2.36536	4.72261e-10
	Number Consuming Off Farm	1.66953e+08	30	5.0086e+09	1
	Total	1.66953e+08	30	5.0086e+09
	Calculating the quantity available in the market
			Percent of Akbar 19 As Roller Mill		Total Quantity As Consumed
	Percent Going to Farmers -- All Roller Mill		2.26445		14530
	Percent of What is Left for Market that is Roller Mill	0.7	1.27519e-10		8.18235e-07
	Total Percent Roller		2.26445		14530
	Total Percent Refined (expressed as Roller Mill)	0.66	-1.26445		-8113.44	-1.26445	Percent Refined
					6416.59
		Day-Inflection Point	Angle	Weight	Percentage of Population	Factor	Average Days
	Component 1	50	25	0.555556	0.105932	0.9	45
	Component 2	200	30	0.666667	0.381356	0.75	162.5
	Component 3	310	35	0.777778	0.326271	0.642857	270.714
	Component 4	365	40	0.888889	0.186441	0.5625	340.938
	Total			262.222	1
	Per Capita Consumption Per Day of Wheat Flour	87	365	238.356	grams/day	80.6% roller mill and 19.4% refined
			Population
	Per Capita Consumption Per Day of Akbar 19 Wheat Flour (cell G47 divided by cell D4)	6416.59	189708	92.6672	grams/day	80.6% roller mill and 19.4% refined
				0.388776	percent of total wheat production by Akbar 19
	X	13000000
	365*X* Per Capita Daily Consumption in MT	1131000
	Total Production of Akbar 19 in MT Minus Cell D59	-1.12458e+06
	Total People < 365 daya	-2.15804e+07
		People	Total Consumption	Per Capita Consumption	Average Days
	Component 1	0	0	#DIV/0!	45
	Component 2	0	0	#DIV/0!	162.5
	Component 3	0	0	#DIV/0!	270.714
	Component 4	0	0	#DIV/0!	340.938
	Component 5	13000000	1131000	87	365
	Total	13000000	1131000	87	365
	Positive Underestimate Check	-1.12458e+06
	Positive Underestimate Check in Percentage	-175.262
	Bho Calculation Below
			Kgs per capita per year
	Number Consuming on Farm	0.0326257	87	2.83844	5.21986e-10
	Number Consuming Off Farm	1.81259e+08	30	5.43777e+09	1
	Total	1.81259e+08	30	5.43777e+09
	Calculating the quantity available in the market
			Percent of Akbar 19 As Roller Mill		Total Quantity As Consumed
	Percent Going to Farmers -- All Roller Mill		2.0893		15417.1
	Percent of What is Left for Market that is Roller Mill	0.7	1.37044e-10		1.01126e-06
	Total Percent Roller		2.0893		15417.1
	Total Percent Refined (expressed as Roller Mill)	0.66	-1.0893		-8038.04	-1.0893	Percent Refined
					7379.08
		Day-Inflection Point	Angle	Weight	Percentage of Population	Factor	Average Days
	Component 1	50	25	0.555556	0.105932	0.9	45
	Component 2	200	30	0.666667	0.381356	0.75	162.5
	Component 3	310	35	0.777778	0.326271	0.642857	270.714
	Component 4	365	40	0.888889	0.186441	0.5625	340.938
	Total			262.222	1
	Per Capita Consumption Per Day of Wheat Flour	87	365	238.356	grams/day	80.6% roller mill and 19.4% refined
			Population
	Per Capita Consumption Per Day of Akbar 19 Wheat Flour (cell G47 divided by cell D4)	7379.08	227650	88.8061	grams/day	80.6% roller mill and 19.4% refined
				0.372577	percent of total wheat production by Akbar 19
	X	13000000
	365*X* Per Capita Daily Consumption in MT	1131000
	Total Production of Akbar 19 in MT Minus Cell D59	-1.12362e+06
	Total People < 365 daya	-2.15619e+07
		People	Total Consumption	Per Capita Consumption	Average Days
	Component 1	0	0	#DIV/0!	45
	Component 2	0	0	#DIV/0!	162.5
	Component 3	0	0	#DIV/0!	270.714
	Component 4	0	0	#DIV/0!	340.938
	Component 5	13000000	1131000	87	365
	Total	13000000	1131000	87	365
	Positive Underestimate Check	-1.12362e+06
	Positive Underestimate Check in Percentage	-152.271
	Bho Calculation Below
			Kgs per capita per year
	Number Consuming on Farm	0.0391508	87	3.40612	5.71264e-10
	Number Consuming Off Farm	1.98748e+08	30	5.96243e+09	1
	Total	1.98748e+08	30	5.96243e+09
	Calculating the quantity available in the market
			Percent of Akbar 19 As Roller Mill		Total Quantity As Consumed
	Percent Going to Farmers -- All Roller Mill		1.93729		16439.8
	Percent of What is Left for Market that is Roller Mill	0.7	1.46551e-10		1.24362e-06
	Total Percent Roller		1.93729		16439.8
	Total Percent Refined (expressed as Roller Mill)	0.66	-0.937293		-7953.82	-0.937293	Percent Refined
					8485.95
		Day-Inflection Point	Angle	Weight	Percentage of Population	Factor	Average Days
	Component 1	50	25	0.555556	0.105932	0.9	45
	Component 2	200	30	0.666667	0.381356	0.75	162.5
	Component 3	310	35	0.777778	0.326271	0.642857	270.714
	Component 4	365	40	0.888889	0.186441	0.5625	340.938
	Total			262.222	1
	Per Capita Consumption Per Day of Wheat Flour	87	365	238.356	grams/day	80.6% roller mill and 19.4% refined
			Population
	Per Capita Consumption Per Day of Akbar 19 Wheat Flour (cell G47 divided by cell D4)	8485.95	273180	85.1058	grams/day	80.6% roller mill and 19.4% refined
				0.357053	percent of total wheat production by Akbar 19
	X	13000000
	365*X* Per Capita Daily Consumption in MT	1131000
	Total Production of Akbar 19 in MT Minus Cell D59	-1.12251e+06
	Total People < 365 daya	-2.15407e+07
		People	Total Consumption	Per Capita Consumption	Average Days
	Component 1	0	0	#DIV/0!	45
	Component 2	0	0	#DIV/0!	162.5
	Component 3	0	0	#DIV/0!	270.714
	Component 4	0	0	#DIV/0!	340.938
	Component 5	13000000	1131000	87	365
	Total	13000000	1131000	87	365
	Positive Underestimate Check	-1.12251e+06
	Positive Underestimate Check in Percentage	-132.279
	Bho Calculation Below
			Kgs per capita per year
	Number Consuming on Farm	0.046981	87	4.08735	6.31622e-10
	Number Consuming Off Farm	2.15706e+08	30	6.47119e+09	1
	Total	2.15706e+08	30	6.47119e+09
	Calculating the quantity available in the market
			Percent of Akbar 19 As Roller Mill		Total Quantity As Consumed
	Percent Going to Farmers -- All Roller Mill		1.78634		23041.4
	Percent of What is Left for Market that is Roller Mill	0.7	1.57595e-10		2.03276e-06
	Total Percent Roller		1.78634		23041.4
	Total Percent Refined (expressed as Roller Mill)	0.66	-0.786344		-10142.8	-0.786344	Percent Refined
					12898.6
		Day-Inflection Point	Angle	Weight	Percentage of Population	Factor	Average Days
	Component 1	50	25	0.555556	0.105932	0.9	45
	Component 2	200	30	0.666667	0.381356	0.75	162.5
	Component 3	310	35	0.777778	0.326271	0.642857	270.714
	Component 4	365	40	0.888889	0.186441	0.5625	340.938
	Total			262.222	1
	Per Capita Consumption Per Day of Wheat Flour	87	365	238.356	grams/day	80.6% roller mill and 19.4% refined
			Population
	Per Capita Consumption Per Day of Akbar 19 Wheat Flour (cell G47 divided by cell D4)	12898.6	327815	107.801	grams/day	80.6% roller mill and 19.4% refined
				0.452267	percent of total wheat production by Akbar 19
	X	13000000
	365*X* Per Capita Daily Consumption in MT	1131000
	Total Production of Akbar 19 in MT Minus Cell D59	-1.1181e+06
	Total People < 365 daya	-2.1456e+07
		People	Total Consumption	Per Capita Consumption	Average Days
	Component 1	0	0	#DIV/0!	45
	Component 2	0	0	#DIV/0!	162.5
	Component 3	0	0	#DIV/0!	270.714
	Component 4	0	0	#DIV/0!	340.938
	Component 5	13000000	1131000	87	365
	Total	13000000	1131000	87	365
	Positive Underestimate Check	-1.1181e+06
	Positive Underestimate Check in Percentage	-86.6837
	Bho Calculation Below
			Kgs per capita per year
	Number Consuming on Farm	0.0563772	87	4.90482	6.97157e-10
	Number Consuming Off Farm	2.34515e+08	30	7.03545e+09	1
	Total	2.34515e+08	30	7.03545e+09
	Calculating the quantity available in the market
			Percent of Akbar 19 As Roller Mill		Total Quantity As Consumed
	Percent Going to Farmers -- All Roller Mill		1.67077		24567.8
	Percent of What is Left for Market that is Roller Mill	0.7	1.67076e-10		2.45676e-06
	Total Percent Roller		1.67077		24567.8
	Total Percent Refined (expressed as Roller Mill)	0.66	-0.670773		-9863.34	-0.670773	Percent Refined
					14704.4
		Day-Inflection Point	Angle	Weight	Percentage of Population	Factor	Average Days
	Component 1	50	25	0.555556	0.105932	0.9	45
	Component 2	200	30	0.666667	0.381356	0.75	162.5
	Component 3	310	35	0.777778	0.326271	0.642857	270.714
	Component 4	365	40	0.888889	0.186441	0.5625	340.938
	Total			262.222	1
	Per Capita Consumption Per Day of Wheat Flour	87	365	238.356	grams/day	80.6% roller mill and 19.4% refined
			Population
	Per Capita Consumption Per Day of Akbar 19 Wheat Flour (cell G47 divided by cell D4)	14704.4	393379	102.411	grams/day	80.6% roller mill and 19.4% refined
				0.429654	percent of total wheat production by Akbar 19
	X	13000000
	365*X* Per Capita Daily Consumption in MT	1131000
	Total Production of Akbar 19 in MT Minus Cell D59	-1.1163e+06
	Total People < 365 daya	-2.14213e+07
		People	Total Consumption	Per Capita Consumption	Average Days
	Component 1	0	0	#DIV/0!	45
	Component 2	0	0	#DIV/0!	162.5
	Component 3	0	0	#DIV/0!	270.714
	Component 4	0	0	#DIV/0!	340.938
	Component 5	13000000	1131000	87	365
	Total	13000000	1131000	87	365
	Positive Underestimate Check	-1.1163e+06
	Positive Underestimate Check in Percentage	-75.9155
	Bho Calculation Below
			Kgs per capita per year
	Number Consuming on Farm	0.0676526	87	5.88578	7.72019e-10
	Number Consuming Off Farm	2.54129e+08	30	7.62388e+09	1
	Total	2.54129e+08	30	7.62388e+09
	Calculating the quantity available in the market
			Percent of Akbar 19 As Roller Mill		Total Quantity As Consumed
	Percent Going to Farmers -- All Roller Mill		1.56802		26054.2
	Percent of What is Left for Market that is Roller Mill	0.7	1.76524e-10		2.93313e-06
	Total Percent Roller		1.56802		26054.2
	Total Percent Refined (expressed as Roller Mill)	0.66	-0.568019		-9438.22	-0.568019	Percent Refined
					16616
		Day-Inflection Point	Angle	Weight	Percentage of Population	Factor	Average Days
	Component 1	50	25	0.555556	0.105932	0.9	45
	Component 2	200	30	0.666667	0.381356	0.75	162.5
	Component 3	310	35	0.777778	0.326271	0.642857	270.714
	Component 4	365	40	0.888889	0.186441	0.5625	340.938
	Total			262.222	1
	Per Capita Consumption Per Day of Wheat Flour	87	365	238.356	grams/day	80.6% roller mill and 19.4% refined
			Population
	Per Capita Consumption Per Day of Akbar 19 Wheat Flour (cell G47 divided by cell D4)	16616	472054	96.4367	grams/day	80.6% roller mill and 19.4% refined
				0.404591	percent of total wheat production by Akbar 19
	X	13000000
	365*X* Per Capita Daily Consumption in MT	1131000
	Total Production of Akbar 19 in MT Minus Cell D59	-1.11438e+06
	Total People < 365 daya	-2.13847e+07
		People	Total Consumption	Per Capita Consumption	Average Days
	Component 1	0	0	#DIV/0!	45
	Component 2	0	0	#DIV/0!	162.5
	Component 3	0	0	#DIV/0!	270.714
	Component 4	0	0	#DIV/0!	340.938
	Component 5	13000000	1131000	87	365
	Total	13000000	1131000	87	365
	Positive Underestimate Check	-1.11438e+06
	Positive Underestimate Check in Percentage	-67.0668
	Bho Calculation Below
			Kgs per capita per year
	Number Consuming on Farm	0.0811832	87	7.06294	8.48033e-10
	Number Consuming Off Farm	2.7762e+08	30	8.32861e+09	1
	Total	2.7762e+08	30	8.32861e+09
	Calculating the quantity available in the market
			Percent of Akbar 19 As Roller Mill		Total Quantity As Consumed
	Percent Going to Farmers -- All Roller Mill		1.40364		26354.9
	Percent of What is Left for Market that is Roller Mill	0.7	1.95535e-10		3.67138e-06
	Total Percent Roller		1.40364		26354.9
	Total Percent Refined (expressed as Roller Mill)	0.66	-0.403642		-7578.83	-0.403642	Percent Refined
					18776.1
		Day-Inflection Point	Angle	Weight	Percentage of Population	Factor	Average Days
	Component 1	50	25	0.555556	0.105932	0.9	45
	Component 2	200	30	0.666667	0.381356	0.75	162.5
	Component 3	310	35	0.777778	0.326271	0.642857	270.714
	Component 4	365	40	0.888889	0.186441	0.5625	340.938
	Total			262.222	1
	Per Capita Consumption Per Day of Wheat Flour	87	365	238.356	grams/day	80.6% roller mill and 19.4% refined
			Population
	Per Capita Consumption Per Day of Akbar 19 Wheat Flour (cell G47 divided by cell D4)	18776.1	566465	90.8112	grams/day	80.6% roller mill and 19.4% refined
				0.38099	percent of total wheat production by Akbar 19
	X	13000000
	365*X* Per Capita Daily Consumption in MT	1131000
	Total Production of Akbar 19 in MT Minus Cell D59	-1.11222e+06
	Total People < 365 daya	-2.13432e+07
		People	Total Consumption	Per Capita Consumption	Average Days
	Component 1	0	0	#DIV/0!	45
	Component 2	0	0	#DIV/0!	162.5
	Component 3	0	0	#DIV/0!	270.714
	Component 4	0	0	#DIV/0!	340.938
	Component 5	13000000	1131000	87	365
	Total	13000000	1131000	87	365
	Positive Underestimate Check	-1.11222e+06
	Positive Underestimate Check in Percentage	-59.2361
	Bho Calculation Below
			Kgs per capita per year
	Number Consuming on Farm	0.0974198	87	8.47552	9.66916e-10
	Number Consuming Off Farm	2.92184e+08	30	8.76552e+09	1
	Total	2.92184e+08	30	8.76552e+09
	Land area (Ha) cultivated with IPM varieties using the available seed	228333	185988	223186	267823	321388	385665	462798	555358	666429
	Component 1	0	0	0	0	0	0	0	0	0
	Component 2	0	0	0	0	0	0	0	0	0
	Component 3	0	0	0	0	0	0	0	0	0
	Component 4	0	0	0	0	0	0	0	0	0
	Component 5	13000000	13000000	13000000	13000000	13000000	13000000	13000000	13000000	13000000
	Total	13000000	13000000	13000000	13000000	13000000	13000000	13000000	13000000	13000000

## Sheet: India_ZnW
	HH Growing Pakistan GHRPM	1.12634e+06	Projection Global Household Reached Projection Model (Keith)
	All Pakistan Seed Production, Area Planted, HHG and People Eating ZnW foods in meaningful quantity showing significant market penetration of ZnW foods
	Year	2022	2023	2024	2025	2026	2027	2028	2029	2030
a	Total National Population assuming an annual population increase of 0.85%	1417000000	1429044500	1.44119e+09	1.45344e+09	1.4658e+09	1.47826e+09	1.49082e+09	1.50349e+09	1.51627e+09
b	Quantity (MT) of Commercial ZnW Seed Produced	9626	11551.2	13861.4	16633.7	19128.8	21998.1	24197.9	26617.7	28480.9
c	Estimated Quantity (MT) of Available ZnW Farm saved seed	10011	12013.2	14415.9	17299.1	19893.9	22878	25165.8	27682.4	29620.2
d	Total Quantity (MT) of ZnW Seed available	19637	23564.4	28277.3	33932.8	39022.7	44876.1	49363.7	54300.1	58101.1
e	Number of Households Growing ZnW varieties	1075059	1.23632e+06	1.42177e+06	1.63503e+06	1.88028e+06	2.16233e+06	2.48668e+06	2.85968e+06	3.28863e+06
f	Land area (Ha) cultivated with ZnW varieties using the available seed	196370	235644	282773	339328	390227	448761	493637	543001	581011
g	Quantity (MT) of Grain Produced/Harvested	667659	801191	961429	1.15372e+06	1.32677e+06	1.52579e+06	1.67837e+06	1.8462e+06	1.97544e+06
h	Quantity (MT) of grain consumed on farm	129007	148358	170612	196204	225634	259479	298401	343161	394636
i	Number of People Consuming ZnW foods (On Farm)	5375295	6.18159e+06	7.10883e+06	8.17515e+06	9.40142e+06	1.08116e+07	1.24334e+07	1.42984e+07	1.64432e+07
j	Quanitity (MT) of ZnW grain on the market	538652	652833	790818	957512	1.10114e+06	1.26631e+06	1.37997e+06	1.50304e+06	1.5808e+06
k	Quanitity (MT) of ZnW grain consumed off farm	483710	586244	710154	859846	988822	1.13715e+06	1.23921e+06	1.34973e+06	1.41956e+06
l	Number of People Consuming ZnW foods (Off Farm - purchasing from the market)	8.06183e+07	8.37492e+07	8.87693e+07	9.55384e+07	9.88822e+07	1.03377e+08	1.03267e+08	1.03826e+08	1.01397e+08
m	Total number of people consuming ZnW foods (on-farm and off-farm)	8.59936e+07	8.99307e+07	9.58781e+07	1.03714e+08	1.08284e+08	1.14189e+08	1.15701e+08	1.18124e+08	1.1784e+08
n	Proportion (%) of national population consuming ZnW food products	0.0606871	0.0629307	0.066527	0.0713572	0.0738736	0.0772455	0.0776089	0.0785664	0.0777172
o	Proportion (%) of wheat area that is under ZnW	0.00644714	0.00773657	0.00928388	0.0111407	0.0128118	0.0147335	0.0162069	0.0178276	0.0190755
p	Estimated annual average ZnW replacement rate in diet for people buying from the market	0.125	0.145833	0.166667	0.1875	0.208333	0.229167	0.25	0.270833	0.291667
q	Proportion (%) of national wheat grain that is ZnW	0.00619683	0.0074362	0.00892344	0.0107081	0.0123143	0.0141615	0.0155776	0.0171354	0.0183349
	The five key pillars of the methodology document are:
1	Seed available for planting which constitute (1) certified seed sold to farmers (2) non-certified seed that is also sold/gifted to farmers (3) farm saved seed that farmers will also plant in a cropping season.
2	Area planted using a seed rate of 100kg/ha
3	The quantity harvested that uses the average yield of ZnW varieties
4	Number of farm households that are growing ZnW varieties using an average household size of 5 members
5	A per capita consumption which assumes 100% replacement by people on farm and a gradual increase in the replacement by people buying from the market
	Assumptions
1	We assume an annual national population increase of 0.85%
2	We assume 41% of seed replacement rate and 59% is the farm saved seed (that means farmers buy 41% of seed every and remaining 59% will recycled and use as a Farm saved seed but due to active promotion of zinc Wheat that will happen in India we are assuming 51% is farm saved seed)
3	Average seed rate 100 Kg per hectare
4	We assume a constant 15% increase in the number of HHG until 2030
5	Average yield for the 2 ZnW varieties is 4.0 MT/ha
6	Post harvest losses 15% (storage, processing, transportation etc)
7	We assume that people in the farm HH that grow ZnW will meet at least 50% their full wheat requirement using ZnW
8	We assume a per capita intake of 48 kg per person per year
9	we assume by 2030 non farm households consuming ZnW to make an impact and cconsuming less than requirement of 40 grmas per day
10	we assume Starting 2022, 6kg of their wheat needs will be ZnW and this will gradually increase until ZnW make up 14 kg of their wheat requirement in 2030. We assume that people purchasing wheat products from the market will not meet 100% of their full wheat requirement using ZnW.
11	We only count people who have eaten at least 30% of their total wheat requirements as ZnW as the threshold for being eligible to be counted
12	Estimated total wheat area is 30.45 Million ha
13	Estimated total national wheat production is 107 Million MT
14	People who start consuming ZnW food will continue eating it and each each year new consumers come on board as the availability and awareness increases

## Sheet: Bangladesh ZnR
	Estimating the number of people eating biofortified foods on-farm and from markets: a detailed methodology and tool; Alioma et al.
	Parameter ID	Variable	Equations	Calculation for 2023
	1A	Quantity of commercial ZnR seed produced in MT (A)		7244
	1B	Total area harvested BF and NBF in ha (a)		11641645
	1C	Seed rate in kg/ha (b)		30
	1D	Total quantity of seed (BF and NBF) used in MT (c )	a*b/1000	349249
	1E	Total seed commercially produced (BF and NBF) in MT (d)		146708
		Quantity of farm saved seed in MT (e)	c-d	202541
	1F	Ratio farm saved seed/total commmercial seed (f)	e/d	1.38057
	1G	Estimated quantity of available ZnR farm saved seed in MT (B)	f*A	10000.9
	1H	Total quantity of ZnR seed available in MT (C )	A+B	17244.9
	2A	Seed rate in kg/ha (b)		30
	2B	Land area cultivated with ZnR using the available seed in ha (g)	C/(b/1000)	574829
	2C	Average yield in MT/ha (h)		5.6
	2D	Quantity of ZnR produced in MT (D)	g*h	3.21904e+06
	2E	Proportion of farm saved seed (i)		0.023
	2F	Proportion for animal feed (j)		0.1256
	2G	Post-harvest losses (k)		0.0397
	2I	Quantity of ZnR available for consumption in MT (E)	D*(1-i)*(1-j)*(1-k)	2.64082e+06
	3B	Number of households growing ZnR (l)		2552319
	3C	Average HH size of ZnR farming HH (m)		4.3
	3D	Number of people consuming ZnR on-farm (n)	l*m	1.0975e+07
	3A	Per capita annual intake from ZnR in kg (o)		187
	3E	Quantity of ZnR food consumed on-farm in MT (F)	n*o/1000	2.05232e+06
	4A	Quanitity of ZnR consumed off-farm (available on the market) in MT (G)	E-F	588499
	4B.1	Annual per capita intake (assuming 100% comes from ZnR) in kg (p1)		247
	4C.1	Number of people consuming ZnR off-farm covering 100% of intake with ZnR (q1)	G*1000/p1	2.38259e+06
	4B.2	Annual per capita intake (assuming 50% comes from ZnR) in kg (p2)		123.5
	4C.2	Number of people consuming ZnR off-farm covering 50% of intake with ZnR (q2)	G*1000/p2	4.76518e+06
	5A.1	Total number of people consuming ZnR (on-farm and off-farm, 100% of annual intake covered with ZnR off-farm) (H1)	n+q1	1.33576e+07
	5A.2	Total number of people consuming ZnR (on-farm and off-farm, 50% of annual intake covered with ZnR off-farm) (H2)	n+q2	1.57401e+07
	5B	Total national population (r)		171466990
	5C.1	Proportion of national population consuming ZnR (100% of annual intake covered with ZnR off-farm)	H1/r	0.0779016
	5C.2	Proportion of national population consuming ZnR (50% of annual intake covered with ZnR off-farm)	H2/r	0.091797

## Sheet: Bangladesh_ZnW
		0.545455
	HH Growing Pakistan GHRPM	1.12634e+06	Projection Global Household Reached Projection Model (Keith)
	All Bangladesh Seed Production, Area Planted, HHG and People Eating ZnW foods in meaningful quantity showing significant market penetration of ZnW foods
	Year	2022	2023	2024	2025	2026	2027	2028	2029	2030
	Total National Population assuming an annual population increase of 1.3%	169830000	1.72038e+08	1.74274e+08	1.7654e+08	1.78835e+08	1.8116e+08	1.83515e+08	1.859e+08	1.88317e+08
	Quantity (MT) of Commercial ZnW Seed Produced	6960	7656	8421.6	9263.76	10190.1	11209.1	12330.1	13563.1	14919.4
	Estimated Quantity (MT) of Available ZnW Farm saved seed	8352	9187.2	10105.9	11116.5	12228.2	13451	14796.1	16275.7	17903.3
	Total Quantity (MT) of ZnW Seed available	15312	16843.2	18527.5	20380.3	22418.3	24660.1	27126.1	29838.8	32822.6
	Number of Households Growing ZnW varieties	677922	779610	896552	1.03103e+06	1.18569e+06	1.36354e+06	1.56807e+06	1.78761e+06	2.01999e+06
	Land area (Ha) cultivated with ZnW varieties using the available seed	109371	120309	132339	145573	160131	176144	193758	213134	234447
	Quantity (MT) of Grain Produced/Harvested	418346	460180	506198	556818	612500	673750	741125	815237	896761
	Quantity (MT) of grain consumed on farm	18194.1	20923.2	24061.7	27670.9	31821.5	36594.8	42084	47975.7	54212.6
	Number of People Consuming ZnW foods (On Farm)	2.59915e+06	2.98903e+06	3.43738e+06	3.95299e+06	4.54593e+06	5.22782e+06	6.012e+06	6.85368e+06	7.74466e+06
	Quanitity (MT) of ZnW grain on the market	400152	439257	482137	529147	580678	637155	699041	767262	842549
	Quanitity (MT) of ZnW grain consumed off farm	359336	394453	432959	475174	521449	572165	627739	689001	756609
	Number of People Consuming ZnW foods (Off Farm - purchasing from the market)	2.99447e+07	3.28711e+07	3.60799e+07	3.95979e+07	4.34541e+07	4.76804e+07	5.23116e+07	5.74168e+07	6.30507e+07
	Total number of people consuming ZnW foods (on-farm and off-farm)	3.25438e+07	3.58601e+07	3.95173e+07	4.35508e+07	4.8e+07	5.29083e+07	5.83236e+07	6.42704e+07	7.07954e+07
	Proportion (%) of national population consuming ZnW food products	0.191626	0.208443	0.226753	0.246691	0.268404	0.292053	0.317814	0.345725	0.375937
	Proportion (%) of wheat area that is under ZnW	0.320806	0.352887	0.388175	0.426993	0.469692	0.516661	0.568327	0.62516	0.687676
	Proportion (%) of national wheat grain that is ZnW	0.152833	0.168116	0.184928	0.203421	0.223763	0.246139	0.270753	0.297828	0.327611
	The five key pillars of the methodology document are:
1	Seed available for planting which constitute (1) certified seed sold to farmers (2) non-certified seed that is also sold/gifted to farmers (3) farm saved seed that farmers will also plant in a cropping season.
2	Area planted using a seed rate of 140 kg/ha
3	The quantity harvested that uses the average yield of ZnW varieties
4	Number of farm households that are growing ZnW varieties using an average household size of 4.26 members
5	A per capita consumption which assumes 100% replacement by people on farm and a gradual increase in the replacement by people buying from the market
	Assumptions
1	We assume an annual national population increase of 1.3%
2	Assumed a constant 55% average share of farm saved ZnW to total seed available for planting
3	Average seed rate 140 Kg per hectare
4	We assume a constant 15% increase in the number of HHG until 2025 after which the rate of increase start to decrease in 2026 until 2030, due to varietal saturation. Each farmer plant 10 kg seed
5	Average yield for the single ZnW varieties is 4.5 MT/ha
6	Post harvest losses 15% (storage, processing, transportation etc)
7	We assume that people in the farm HH that grow ZnW will meet their full wheat requirement using ZnW
8	We assume a per capita intake of 7 kg in farm level and 12 kg for urban consumers per person per year; Source: BBS, HIES 2022
9	We assume that people purchasing wheat products from the market will meet 100% of their full wheat requirement using ZnW. However, if we consider a lower replacement rate(s) then more people will consume ZnW food.
10	90 % of ZW producer farm families consume 10% of their produce

## Sheet: Pakistan
		All Pakistan Seed Production, Area Planted, HHG and People Eating ZnW foods in meaningful quantity showing significant market penetration of ZnW foods
		Year	2022	2023	2024	2025	2026	2027	2028	2029	2030
		Total National Population assuming an annual population increase of 1.85%	233995540	2.38324e+08	2.42733e+08	2.47224e+08	2.51798e+08	2.56456e+08	2.612e+08	2.66033e+08	2.70954e+08
		Quantity (MT) of Commercial ZnW Seed Produced	66037	96000	115200	138240	158976	182822	201105	221215	236700
		Estimated Quantity (MT) of Available ZnW Farm saved seed	68678.5	99840	119808	143770	165335	190135	209149	230064	246168
		Total Quantity (MT) of ZnW Seed available	134715	195840	235008	282010	324311	372958	410253	451279	482868
		Number of Households Growing ZnW varieties	2152674	3200000	3.648e+06	4.12224e+06	4.61691e+06	5.17094e+06	5.68803e+06	6.19995e+06	6.63395e+06
		Land area (Ha) cultivated with ZnW varieties using the available seed	1.17144e+06	1.70296e+06	2.04355e+06	2.45226e+06	2.8201e+06	3.24311e+06	3.56742e+06	3.92416e+06	4.19886e+06
		Quantity (MT) of Grain Produced/Harvested	3.98289e+06	5.79005e+06	6.94806e+06	8.33768e+06	9.58833e+06	1.10266e+07	1.21292e+07	1.33422e+07	1.42761e+07
		Quantity (MT) of grain consumed on farm	1.1237e+06	1670400	1.90426e+06	2.15181e+06	2.41003e+06	2.69923e+06	2.96915e+06	3.23638e+06	3.46292e+06
		Number of People Consuming ZnW foods (On Farm)	12916044	19200000	2.1888e+07	2.47334e+07	2.77015e+07	3.10256e+07	3.41282e+07	3.71997e+07	3.98037e+07
		Quanitity (MT) of ZnW grain on the market	2.8592e+06	4.11965e+06	5.04381e+06	6.18587e+06	7.1783e+06	8.32735e+06	9.16008e+06	1.01058e+07	1.08132e+07
		Quanitity (MT) of ZnW grain consumed off farm	2.56756e+06	3.69945e+06	4.52934e+06	5.55491e+06	6.44611e+06	7.47796e+06	8.22575e+06	9.07499e+06	9.71024e+06
		Number of People Consuming ZnW foods (Off Farm - purchasing from the market)	8.55853e+07	1.15608e+08	1.33216e+08	1.54303e+08	1.69635e+08	1.82389e+08	1.82794e+08	1.89062e+08	1.94205e+08
		Total number of people consuming ZnW foods (on-farm and off-farm)	9.85013e+07	1.34808e+08	1.55104e+08	1.79036e+08	1.97336e+08	2.13415e+08	2.16923e+08	2.26262e+08	2.34009e+08
		Proportion (%) of national population consuming ZnW food products	0.420954	0.565648	0.638988	0.724187	0.783709	0.83217	0.830484	0.850505	0.863646
		Proportion (%) of wheat area that is under ZnW	0.13016	0.189217	0.227061	0.272473	0.313344	0.360346	0.39638	0.436018	0.466539
		Estimated annual average ZnW replacement rate in diet for people buying from the market	0.344828	0.367816	0.390805	0.413793	0.436782	0.471264	0.517241	0.563218	0.632184
		Proportion (%) of national wheat grain that is ZnW	0.147515	0.214446	0.257336	0.308803	0.355123	0.408392	0.449231	0.494154	0.528745
		The five key pillars of the methodology document are:
	1	Seed available for planting which constitute (1) certified seed sold to farmers (2) non-certified seed that is also sold/gifted to farmers (3) farm saved seed that farmers will also plant in a cropping season.
	2	Area planted using a seed rate of 115kg/ha
	3	The quantity harvested that uses the average yield of ZnW varieties
	4	Number of farm households that are growing ZnW varieties using an average household size of 6 members
	5	A per capita consumption which assumes 100% replacement by people on farm and a gradual increase in the replacement by people buying from the market
		Assumptions
	1	We assume an annual national population increase of 1.85%
	2	Assumed a constant 52% average share of farm saved ZnW to total seed available for planting
	3	Average seed rate 115 Kg per hectare
	4	We assume a constant 15% increase in the number of HHG until 2025 after which the rate of increase start to decrease in 2026 until 2030, due to varietal saturation.
	5	Average yield for the 2 ZnW varieties is 4.0 MT/ha
	6	Post harvest losses 15% (storage, processing, transportation etc)
	7	We assume that people in the farm HH that grow ZnW will meet their full wheat requirement using ZnW
	8	We assume a per capita intake of 87 kg per person per year
	9	We assume that people purchasing wheat products from the market will not meet 100% of their full wheat requirement using ZnW. Starting 2022, 34% of their wheat needs will be ZnW and this will gradually increase until ZnW make up 63% of their wheat requirement in 2030
	10	We only count people who have eaten at least 34% of their total wheat requirements as ZnW as the threshold for being eligible to be counted
	11	People who start consuming ZnW food will continue eating it and each each year new consumers come on board as the availability and awareness increases
				Percent of Akbar 19 As Roller Mill		Total Quantity As Consumed
		Percent Going to Farmers -- All Roller Mill		0.282131		1.1237e+06
		Percent of What is Left for Market that is Roller Mill	0.7	0.451253		1.79729e+06
		Total Percent Roller		0.733383		2.92099e+06
		Total Percent Refined (expressed as Roller Mill)	0.66	0.266617		700858	0.193509	Percent Refined
						3.62184e+06
		Per Capita Consumption Per Day of Wheat Flour	87	365	238.356	grams/day	80.6% roller mill and 19.4% refined
				Population
		Per Capita Consumption Per Day of Akbar 19 Wheat Flour (cell G47 divided by cell D4)	3.62184e+06	233995540	42.4062	grams/day	80.6% roller mill and 19.4% refined
					0.177911	percent of total wheat production by Akbar 19
				Factor 1	Factor 2	Factor 3
		Angle of Dashed Line in Degrees	45	0.5	0.5
		X	13000000
		365*X* Per Capita Daily Consumption in MT	1131000
		Total Production of Akbar 19 in MT Minus Cell D59	2.49084e+06
		Z	5.72608e+07	2.49084e+06	43.5
		Cutoff For Occasional Consumers (number of Days)	50
		Percent of People Below Cuttoff	0.136986	7.84394e+06	People Below Cutoff
		Percent of People from Cutoff to 365	0.863014	4.94168e+07	People from Cutoff to 365
		Average Days from Cutoff to 365	207.5	2.4441e+06	Total Consumption from Cutoff to 365
		Average Days Below Cutoff	25	46741.3	Total Consumption Below Cutoff
				2.4441e+06
			Consumption in MT of Wheat Flour	Total People		Annual Per Capita Consumption (KG)	Average No of Consuming Days
		Consumption By <= 50 days	46741.3	7.84394e+06	0.0335218	5.9589	25
		Consumption By 51-364 days	2.4441e+06	4.94168e+07	0.211187	49.4589	207.5
		Consumption By 365 days	1131000	13000000	0.0555566	87	365
		Total	3.62184e+06	7.02608e+07	0.300266	51.5486
		Total Number Consuming Excluding Consumption <=50 days		6.24168e+07
		Positive Underestimate Check	0
		Positive Underestimate Check in Percentage	0
					0.136986
				5.72608e+07	0.863014	179.075
							Average No of Consuming Days
		Bho Calculation Below
				Kgs per capita per year
		Number Consuming on Farm	12916044	87	1123695828	0.304421
		Number Consuming Off Farm	8.55853e+07	30	2.56756e+09	0.695579
		Total	9.85013e+07	37.4742	3.69125e+09

## Sheet: Uganda_OSP
	Year	2022	2023	2024	2025	2026	2027	2028	2029	2030
	Total National Population assuming an annual population increase of 3.2%	47249585	4.87616e+07	5.03219e+07	5.19322e+07	5.35941e+07	5.53091e+07	5.7079e+07	5.89055e+07	6.07905e+07
	Quantity (Bags) of OFSP vine bundles	32917	59923.8	89885.7	134829	202243	303364	455046	682570	1.02385e+06
	Estimated Quantity (Bags) of Available OFSP vine bags as Farm saved vines	164585	299619	449429	674143	1.01121e+06	1.36514e+06	1.82019e+06	2.38899e+06	3.07156e+06
	Total Quantity of vine bags available	197502	359543	539314	808971	1.21346e+06	1.6685e+06	2.27523e+06	3.07156e+06	4.09542e+06
	Number of Households Growing OFSP varieties	1243023	1.30539e+06	1.38372e+06	1.48058e+06	1.59902e+06	1.74294e+06	1.8998e+06	2.05178e+06	2.19541e+06
	Land area (Ha) cultivated with OFSP varieties using the available stem	16458.5	29961.9	44942.9	67414.3	101121	139042	189603	255964	341285
	Quantity (MT) of fresh OFSP roots harvested	105334	191756	287634	431451	647177	889868	1.21346e+06	1.63817e+06	2.18422e+06
	Quantity (MT) of OFSP consumed on farm	55936	88114.1	124535	166565	215868	274512	341964	415486	493967
	Number of People Consuming OFSP (On Farm)	5.5936e+06	5.87427e+06	6.22673e+06	6.6626e+06	7.19561e+06	7.84321e+06	8.5491e+06	9.23303e+06	9.87934e+06
	Quanitity (MT) of OFSP roots on the market	49398.4	103642	163100	264886	431309	615356	871493	1.22268e+06	1.69026e+06
	Quanitity (MT) of OFSP consumed off farm	39518.7	82913.7	130480	211909	345047	492285	697194	978144	1.3522e+06
	Number of People Consuming OFSP (Off Farm - purchasing from the market)	1.97593e+06	3.31655e+06	4.34932e+06	6.05455e+06	8.62618e+06	1.09397e+07	1.39439e+07	1.77844e+07	2.25367e+07
	Total number of people consuming OFSP foods (on-farm and off-farm)	7.56954e+06	9.19082e+06	1.05761e+07	1.27171e+07	1.58218e+07	1.87829e+07	2.2493e+07	2.70175e+07	3.24161e+07
	Proportion (%) of national population consuming VAC food products	0.160203	0.188485	0.210168	0.24488	0.295215	0.339598	0.394068	0.458658	0.533243
	Total people eating biofortified foods adjusted for overlap between OFSP and Iron Beans	8.35058e+06	1.05193e+07	1.24727e+07	1.52158e+07	1.89815e+07	2.23699e+07	2.65394e+07	3.14264e+07	3.7176e+07
	Proportion (%) of national population eating biofortified foods	0.176733	0.215728	0.247859	0.292994	0.354172	0.404452	0.464959	0.533506	0.611543
	Overlap assumptions
	Uganda team delivered a combo of beans and OFSP in most cases so there is a higher degree of overlap. However, diffusion is not happening in combos
	The five key pillars of the methodology document are:
	Stem available for planting which constitute (1) ccommercial (2) non-certified stem that is also sold/gifted to farmers (3) farm saved stems that farmers will also plant in a cropping season.
	Area planted using a seed rate of 20 bags/ha
	The quantity harvested that uses the average yield of 10MT/ha
	Number of farm households that are growing OFSP varieties using an average household size of 4.5 members
	A gradual increase in per capita consumption starting from 20kg/person/year up to 60kg/person/year, by people buying from the market
	Assumptions
	We assume an annual national population increase of 3.2%
	Assumed that farm saved OFSP vines constitute 80% share of total OFSP vines planted every year
	Average seed rate 20 bags of vines per hectare
	We assume a gradual annual increase in the number of HH growing OFSP given the low investment in OFSP value chain and the nature of vegetatively propagated crops
	Average yield for OFSP roots is 10 MT/ha
	A post harvest loss (storage, processing, transportation etc) of 20% on-farm and another 20% on the market due to rotting and shrinking
	We assume a per capita consumption of 72kg of all sweetpotatoes per person per year. There will be agradual replacement of the non-OFSP by OFSP over time up to 85% replacement
	Calculating the quantity available in the market
			Percent of Akbar 19 As Roller Mill		Total Quantity As Consumed
	Percent Going to Farmers -- All Roller Mill		0.531033		55936
	Percent of What is Left for Market that is Roller Mill	1	0.468967		49398.4
	Total Percent Roller		1		105334
	Total Percent Refined (expressed as Roller Mill)	1	0		0	0	Percent Refined
					105334
		Day-Inflection Point	Angle	Weight	Percentage of Population	Factor	Average Days
	Component 1	50	25	0.555556	0.105932	0.9	45
	Component 2	200	30	0.666667	0.381356	0.75	162.5
	Component 3	310	35	0.777778	0.326271	0.642857	270.714
	Component 4	365	40	0.888889	0.186441	0.5625	340.938
	Total			262.222	1
	Per Capita Consumption Per Day of Wheat Flour	36	365	98.6301	grams/day	80.6% roller mill and 19.4% refined
			Population
	Per Capita Consumption Per Day of Akbar 19 Wheat Flour (cell G47 divided by cell D4)	105334	47249585	6.10772	grams/day	80.6% roller mill and 19.4% refined
				0.0619255	percent of total wheat production by Akbar 19
	X	5.5936e+06	Not clear to me on farm consumers
	365*X* Per Capita Daily Consumption in MT	201370
	Total Production of Akbar 19 in MT Minus Cell D59	-96035.3
	Total People < 365 daya	-4.45364e+06
		People	Total Consumption	Per Capita Consumption	Average Days
	Component 1	0	54310.2	10.726	45
	Component 2	0	706032	38.7329	162.5
	Component 3	1.55953e+07	1.00631e+06	64.5264	270.714
	Component 4	8.91158e+06	724196	81.2646	340.938
	Component 5	5.5936e+06	201370	36	365
	Total	6.07985e+07	3.62184e+06	59.5713	249.926
	Positive Underestimate Check	0
	Positive Underestimate Check in Percentage	0
	Bho Calculation Below
			Kgs per capita per year
	Number Consuming on Farm	16458.5	87	1.43189e+06	0.0084607
	Number Consuming Off Farm	5.5936e+06	30	167808105	0.991539
	Total	5610062	30.1672	1.6924e+08
	Calculating the quantity available in the market
			Percent of Akbar 19 As Roller Mill		Total Quantity As Consumed
	Percent Going to Farmers -- All Roller Mill		0.459511		40489.4
	Percent of What is Left for Market that is Roller Mill	0.7	0.171551		15116
	Total Percent Roller		0.631062		55605.4
	Total Percent Refined (expressed as Roller Mill)	0.66	0.368938		21455.7	0.278424	Percent Refined
					77061.1
		Day-Inflection Point	Angle	Weight	Percentage of Population	Factor	Average Days
	Component 1	50	25	0.555556	0.105932	0.9	45
	Component 2	200	30	0.666667	0.381356	0.75	162.5
	Component 3	310	35	0.777778	0.326271	0.642857	270.714
	Component 4	365	40	0.888889	0.186441	0.5625	340.938
	Total			262.222	1
	Per Capita Consumption Per Day of Wheat Flour	87	365	238.356	grams/day	80.6% roller mill and 19.4% refined
			Population
	Per Capita Consumption Per Day of Akbar 19 Wheat Flour (cell G47 divided by cell D4)	77061.1	#REF!	#REF!	grams/day	80.6% roller mill and 19.4% refined
				#REF!	percent of total wheat production by Akbar 19
	X	13000000
	365*X* Per Capita Daily Consumption in MT	1131000
	Total Production of Akbar 19 in MT Minus Cell D59	-1.05394e+06
	Total People < 365 daya	-2.02247e+07
		People	Total Consumption	Per Capita Consumption	Average Days
	Component 1	5.91572e+06	63452.2	10.726	45
	Component 2	2.12966e+07	824879	38.7329	162.5
	Component 3	1.82204e+07	1.1757e+06	64.5264	270.714
	Component 4	1.04117e+07	846100	81.2646	340.938
	Component 5	13000000	1131000	87	365
	Total	6.88444e+07	4.04113e+06	58.6994	246.268
	Positive Underestimate Check	0
	Positive Underestimate Check in Percentage	0
	Bho Calculation Below
			Kgs per capita per year
	Number Consuming on Farm	29961.9	87	2.60669e+06	0.0145759
	Number Consuming Off Farm	5.87427e+06	30	1.76228e+08	0.985424
	Total	5.90423e+06	30.2893	1.78835e+08
	Calculating the quantity available in the market
			Percent of Akbar 19 As Roller Mill		Total Quantity As Consumed
	Percent Going to Farmers -- All Roller Mill		0.432962		53918.7
	Percent of What is Left for Market that is Roller Mill	0.7	0.161639		20129.6
	Total Percent Roller		0.594601		74048.3
	Total Percent Refined (expressed as Roller Mill)	0.66	0.405399		50486.2	0.405399	Percent Refined
					124535
		Day-Inflection Point	Angle	Weight	Percentage of Population	Factor	Average Days
	Component 1	50	25	0.555556	0.105932	0.9	45
	Component 2	200	30	0.666667	0.381356	0.75	162.5
	Component 3	310	35	0.777778	0.326271	0.642857	270.714
	Component 4	365	40	0.888889	0.186441	0.5625	340.938
	Total			262.222	1
	Per Capita Consumption Per Day of Wheat Flour	87	365	238.356	grams/day	80.6% roller mill and 19.4% refined
			Population
	Per Capita Consumption Per Day of Akbar 19 Wheat Flour (cell G47 divided by cell D4)	124535	#REF!	#REF!	grams/day	80.6% roller mill and 19.4% refined
				#REF!	percent of total wheat production by Akbar 19
	X	13000000
	365*X* Per Capita Daily Consumption in MT	1131000
	Total Production of Akbar 19 in MT Minus Cell D59	-1.00647e+06
	Total People < 365 daya	-1.93137e+07
		People	Total Consumption	Per Capita Consumption	Average Days
	Component 1	9.35977e+06	100393	10.726	45
	Component 2	3.36952e+07	1.30511e+06	38.7329	162.5
	Component 3	2.88281e+07	1.86017e+06	64.5264	270.714
	Component 4	1.64732e+07	1.33869e+06	81.2646	340.938
	Component 5	13000000	1131000	87	365
	Total	1.01356e+08	5.73537e+06	56.5862	237.402
	Positive Underestimate Check	0
	Positive Underestimate Check in Percentage	0
	Bho Calculation Below
			Kgs per capita per year
	Number Consuming on Farm	44942.9	87	3.91003e+06	0.0205023
	Number Consuming Off Farm	6.22673e+06	30	1.86802e+08	0.979498
	Total	6.27167e+06	30.4085	1.90712e+08
	Calculating the quantity available in the market
			Percent of Akbar 19 As Roller Mill		Total Quantity As Consumed
	Percent Going to Farmers -- All Roller Mill		0.386057		64303.6
	Percent of What is Left for Market that is Roller Mill	0.7	0.144128		24006.7
	Total Percent Roller		0.530185		88310.3
	Total Percent Refined (expressed as Roller Mill)	0.66	0.469815		78254.6	0.469815	Percent Refined
					166565
		Day-Inflection Point	Angle	Weight	Percentage of Population	Factor	Average Days
	Component 1	50	25	0.555556	0.105932	0.9	45
	Component 2	200	30	0.666667	0.381356	0.75	162.5
	Component 3	310	35	0.777778	0.326271	0.642857	270.714
	Component 4	365	40	0.888889	0.186441	0.5625	340.938
	Total			262.222	1
	Per Capita Consumption Per Day of Wheat Flour	87	365	238.356	grams/day	80.6% roller mill and 19.4% refined
			Population
	Per Capita Consumption Per Day of Akbar 19 Wheat Flour (cell G47 divided by cell D4)	166565	#REF!	#REF!	grams/day	80.6% roller mill and 19.4% refined
				#REF!	percent of total wheat production by Akbar 19
	X	13000000
	365*X* Per Capita Daily Consumption in MT	1131000
	Total Production of Akbar 19 in MT Minus Cell D59	-964435
	Total People < 365 daya	-1.85072e+07
		People	Total Consumption	Per Capita Consumption	Average Days
	Component 1	1.16915e+07	125404	10.726	45
	Component 2	4.20896e+07	1.63025e+06	38.7329	162.5
	Component 3	3.601e+07	2.32359e+06	64.5264	270.714
	Component 4	2.05771e+07	1.67219e+06	81.2646	340.938
	Component 5	13000000	1131000	87	365
	Total	1.23368e+08	6.88244e+06	55.7878	234.052
	Positive Underestimate Check	0
	Positive Underestimate Check in Percentage	0
	Bho Calculation Below
			Kgs per capita per year
	Number Consuming on Farm	67414.3	87	5.86504e+06	0.0285066
	Number Consuming Off Farm	6.6626e+06	30	1.99878e+08	0.971493
	Total	6.73001e+06	30.571	2.05743e+08
	Calculating the quantity available in the market
			Percent of Akbar 19 As Roller Mill		Total Quantity As Consumed
	Percent Going to Farmers -- All Roller Mill		0.333554		72003.6
	Percent of What is Left for Market that is Roller Mill	0.7	0.124527		26881.4
	Total Percent Roller		0.45808		98885
	Total Percent Refined (expressed as Roller Mill)	0.66	0.54192		116983	0.54192	Percent Refined
					215868
		Day-Inflection Point	Angle	Weight	Percentage of Population	Factor	Average Days
	Component 1	50	25	0.555556	0.105932	0.9	45
	Component 2	200	30	0.666667	0.381356	0.75	162.5
	Component 3	310	35	0.777778	0.326271	0.642857	270.714
	Component 4	365	40	0.888889	0.186441	0.5625	340.938
	Total			262.222	1
	Per Capita Consumption Per Day of Wheat Flour	87	365	238.356	grams/day	80.6% roller mill and 19.4% refined
			Population
	Per Capita Consumption Per Day of Akbar 19 Wheat Flour (cell G47 divided by cell D4)	215868	#REF!	#REF!	grams/day	80.6% roller mill and 19.4% refined
				#REF!	percent of total wheat production by Akbar 19
	X	13000000
	365*X* Per Capita Daily Consumption in MT	1131000
	Total Production of Akbar 19 in MT Minus Cell D59	-915132
	Total People < 365 daya	-1.75611e+07
		People	Total Consumption	Per Capita Consumption	Average Days
	Component 1	1.37901e+07	147913	10.726	45
	Component 2	4.96445e+07	1.92287e+06	38.7329	162.5
	Component 3	4.24736e+07	2.74067e+06	64.5264	270.714
	Component 4	2.42707e+07	1.97234e+06	81.2646	340.938
	Component 5	13000000	1131000	87	365
	Total	1.43179e+08	7.9148e+06	55.2791	231.918
	Positive Underestimate Check	0
	Positive Underestimate Check in Percentage	0
	Bho Calculation Below
			Kgs per capita per year
	Number Consuming on Farm	101121	87	8.79756e+06	0.0391584
	Number Consuming Off Farm	7.19561e+06	30	2.15868e+08	0.960842
	Total	7.29673e+06	30.7899	2.24666e+08
	Calculating the quantity available in the market
			Percent of Akbar 19 As Roller Mill		Total Quantity As Consumed
	Percent Going to Farmers -- All Roller Mill		0.308487		84683.4
	Percent of What is Left for Market that is Roller Mill	0.7	0.115168		31615.1
	Total Percent Roller		0.423655		116299
	Total Percent Refined (expressed as Roller Mill)	0.66	0.576345		158214	0.576345	Percent Refined
					274512
		Day-Inflection Point	Angle	Weight	Percentage of Population	Factor	Average Days
	Component 1	50	25	0.555556	0.105932	0.9	45
	Component 2	200	30	0.666667	0.381356	0.75	162.5
	Component 3	310	35	0.777778	0.326271	0.642857	270.714
	Component 4	365	40	0.888889	0.186441	0.5625	340.938
	Total			262.222	1
	Per Capita Consumption Per Day of Wheat Flour	87	365	238.356	grams/day	80.6% roller mill and 19.4% refined
			Population
	Per Capita Consumption Per Day of Akbar 19 Wheat Flour (cell G47 divided by cell D4)	274512	#REF!	#REF!	grams/day	80.6% roller mill and 19.4% refined
				#REF!	percent of total wheat production by Akbar 19
	X	13000000
	365*X* Per Capita Daily Consumption in MT	1131000
	Total Production of Akbar 19 in MT Minus Cell D59	-856488
	Total People < 365 daya	-1.64357e+07
		People	Total Consumption	Per Capita Consumption	Average Days
	Component 1	1.62035e+07	173800	10.726	45
	Component 2	5.83327e+07	2.25939e+06	38.7329	162.5
	Component 3	4.99069e+07	3.22031e+06	64.5264	270.714
	Component 4	2.85182e+07	2.31752e+06	81.2646	340.938
	Component 5	13000000	1131000	87	365
	Total	1.65961e+08	9.10202e+06	54.8443	230.094
	Positive Underestimate Check	0
	Positive Underestimate Check in Percentage	0
	Bho Calculation Below
			Kgs per capita per year
	Number Consuming on Farm	139042	87	1.20966e+07	0.0488965
	Number Consuming Off Farm	7.84321e+06	30	2.35296e+08	0.951104
	Total	7.98225e+06	30.9929	2.47393e+08
	Calculating the quantity available in the market
			Percent of Akbar 19 As Roller Mill		Total Quantity As Consumed
	Percent Going to Farmers -- All Roller Mill		0.28181		96368.8
	Percent of What is Left for Market that is Roller Mill	0.7	0.105209		35977.7
	Total Percent Roller		0.387019		132347
	Total Percent Refined (expressed as Roller Mill)	0.66	0.612981		209618	0.612981	Percent Refined
					341964
		Day-Inflection Point	Angle	Weight	Percentage of Population	Factor	Average Days
	Component 1	50	25	0.555556	0.105932	0.9	45
	Component 2	200	30	0.666667	0.381356	0.75	162.5
	Component 3	310	35	0.777778	0.326271	0.642857	270.714
	Component 4	365	40	0.888889	0.186441	0.5625	340.938
	Total			262.222	1
	Per Capita Consumption Per Day of Wheat Flour	87	365	238.356	grams/day	80.6% roller mill and 19.4% refined
			Population
	Per Capita Consumption Per Day of Akbar 19 Wheat Flour (cell G47 divided by cell D4)	341964	#REF!	#REF!	grams/day	80.6% roller mill and 19.4% refined
				#REF!	percent of total wheat production by Akbar 19
	X	13000000
	365*X* Per Capita Daily Consumption in MT	1131000
	Total Production of Akbar 19 in MT Minus Cell D59	-789036
	Total People < 365 daya	-1.51413e+07
		People	Total Consumption	Per Capita Consumption	Average Days
	Component 1	1.80538e+07	193645	10.726	45
	Component 2	6.49937e+07	2.51739e+06	38.7329	162.5
	Component 3	5.56057e+07	3.58804e+06	64.5264	270.714
	Component 4	3.17747e+07	2.58215e+06	81.2646	340.938
	Component 5	13000000	1131000	87	365
	Total	1.83428e+08	1.00122e+07	54.584	229.002
	Positive Underestimate Check	0
	Positive Underestimate Check in Percentage	0
	Bho Calculation Below
			Kgs per capita per year
	Number Consuming on Farm	189603	87	1.64954e+07	0.0604298
	Number Consuming Off Farm	8.5491e+06	30	2.56473e+08	0.93957
	Total	8.7387e+06	31.2367	2.72968e+08
	Calculating the quantity available in the market
			Percent of Akbar 19 As Roller Mill		Total Quantity As Consumed
	Percent Going to Farmers -- All Roller Mill		0.253629		105379
	Percent of What is Left for Market that is Roller Mill	0.7	0.0946881		39341.6
	Total Percent Roller		0.348317		144721
	Total Percent Refined (expressed as Roller Mill)	0.66	0.651683		270765	0.651683	Percent Refined
					415486
		Day-Inflection Point	Angle	Weight	Percentage of Population	Factor	Average Days
	Component 1	50	25	0.555556	0.105932	0.9	45
	Component 2	200	30	0.666667	0.381356	0.75	162.5
	Component 3	310	35	0.777778	0.326271	0.642857	270.714
	Component 4	365	40	0.888889	0.186441	0.5625	340.938
	Total			262.222	1
	Per Capita Consumption Per Day of Wheat Flour	87	365	238.356	grams/day	80.6% roller mill and 19.4% refined
			Population
	Per Capita Consumption Per Day of Akbar 19 Wheat Flour (cell G47 divided by cell D4)	415486	#REF!	#REF!	grams/day	80.6% roller mill and 19.4% refined
				#REF!	percent of total wheat production by Akbar 19
	X	13000000
	365*X* Per Capita Daily Consumption in MT	1131000
	Total Production of Akbar 19 in MT Minus Cell D59	-715514
	Total People < 365 daya	-1.37305e+07
		People	Total Consumption	Per Capita Consumption	Average Days
	Component 1	2.00891e+07	215476	10.726	45
	Component 2	7.23207e+07	2.80119e+06	38.7329	162.5
	Component 3	6.18744e+07	3.99253e+06	64.5264	270.714
	Component 4	3.53568e+07	2.87325e+06	81.2646	340.938
	Component 5	13000000	1131000	87	365
	Total	2.02641e+08	1.10134e+07	54.3496	228.018
	Positive Underestimate Check	0
	Positive Underestimate Check in Percentage	0
	Bho Calculation Below
			Kgs per capita per year
	Number Consuming on Farm	255964	87	2.22688e+07	0.0744131
	Number Consuming Off Farm	9.23303e+06	30	2.76991e+08	0.925587
	Total	9.48899e+06	31.5376	2.9926e+08
	Calculating the quantity available in the market
			Percent of Akbar 19 As Roller Mill		Total Quantity As Consumed
	Percent Going to Farmers -- All Roller Mill		0.226152		111712
	Percent of What is Left for Market that is Roller Mill	0.7	0.0844302		41705.7
	Total Percent Roller		0.310583		153418
	Total Percent Refined (expressed as Roller Mill)	0.66	0.689417		340550	0.689417	Percent Refined
					493967
		Day-Inflection Point	Angle	Weight	Percentage of Population	Factor	Average Days
	Component 1	50	25	0.555556	0.105932	0.9	45
	Component 2	200	30	0.666667	0.381356	0.75	162.5
	Component 3	310	35	0.777778	0.326271	0.642857	270.714
	Component 4	365	40	0.888889	0.186441	0.5625	340.938
	Total			262.222	1
	Per Capita Consumption Per Day of Wheat Flour	87	365	238.356	grams/day	80.6% roller mill and 19.4% refined
			Population
	Per Capita Consumption Per Day of Akbar 19 Wheat Flour (cell G47 divided by cell D4)	493967	#REF!	#REF!	grams/day	80.6% roller mill and 19.4% refined
				#REF!	percent of total wheat production by Akbar 19
	X	13000000
	365*X* Per Capita Daily Consumption in MT	1131000
	Total Production of Akbar 19 in MT Minus Cell D59	-637033
	Total People < 365 daya	-1.22245e+07
		People	Total Consumption	Per Capita Consumption	Average Days
	Component 1	2.16563e+07	232286	10.726	45
	Component 2	7.79625e+07	3.01971e+06	38.7329	162.5
	Component 3	6.67013e+07	4.30399e+06	64.5264	270.714
	Component 4	3.8115e+07	3.0974e+06	81.2646	340.938
	Component 5	13000000	1131000	87	365
	Total	2.17435e+08	1.17844e+07	54.1973	227.379
	Positive Underestimate Check	0
	Positive Underestimate Check in Percentage	0
	Bho Calculation Below
			Kgs per capita per year
	Number Consuming on Farm	341285	87	2.96918e+07	0.091059
	Number Consuming Off Farm	9.87934e+06	30	2.9638e+08	0.908941
	Total	1.02206e+07	31.9033	3.26072e+08
	#REF!	#REF!	#REF!	#REF!	#REF!	#REF!	#REF!	#REF!	#REF!	#REF!
	Component 1	5.0634e+06	5.91572e+06	9.35977e+06	1.16915e+07	1.37901e+07	1.62035e+07	1.80538e+07	2.00891e+07	2.16563e+07
	Component 2	1.82282e+07	2.12966e+07	3.36952e+07	4.20896e+07	4.96445e+07	5.83327e+07	6.49937e+07	7.23207e+07	7.79625e+07
	Component 3	1.55953e+07	1.82204e+07	2.88281e+07	3.601e+07	4.24736e+07	4.99069e+07	5.56057e+07	6.18744e+07	6.67013e+07
	Component 4	8.91158e+06	1.04117e+07	1.64732e+07	2.05771e+07	2.42707e+07	2.85182e+07	3.17747e+07	3.53568e+07	3.8115e+07
	Component 5	5.5936e+06	13000000	13000000	13000000	13000000	13000000	13000000	13000000	13000000
	Total	6.07985e+07	6.88444e+07	1.01356e+08	1.23368e+08	1.43179e+08	1.65961e+08	1.83428e+08	2.02641e+08	2.17435e+08

[truncated: 19 more sheets: Uganda_IB, Kenya, Tanzania_VAM, Rwanda, Zambia_IB, Zambia_VAM, Malawi_IB, Malawi_VAM, Zimbabwe_IB, Pakistan ZnW, Nigeria_VAM1, Nigeria_VAC1, Zimbabwe_VAM, Indonesia, VAM Prodtn&Utilizn-Max Impact,  VAC  Prodtn&Utilizn-Max Impact, VAC Prodtn&Utilizn-Mktpenetrat,   IPM Prodtn&Utilizn-Max Impact, IPM Prodtn&Utilizn-Mktpenetrat]
