# Supplementary material for: Estimating the Number of People Eating Biofortified Foods On-Farm and from Markets: a Detailed Methodology and Tool
Source: Curr Dev Nutr. 2026 Feb 5;10(3):107653. doi: 10.1016/j.cdnut.2026.107653 (PMC13080443; doi:10.1016/j.cdnut.2026.107653)
Supplement: multimedia component 2 [file mmc2.xlsx]

## Sheet: Max no. of hh
Estimating the number of people eating biofortified foods on-farm and from markets: a detailed methodology and tool; Alioma et al.
Crop/country			Maximum potential equals # of farmers growing crop	Source
Rwanda	Bean	Iron	2000000	Calculation based as on the link	Rwanda Beans'!A1
DRC	Bean	Iron	900000	Updated by dividing BP estimate by 2
India	Pearl Millet	Iron	4111272	NSSA survey , cited by Lividini and Fiedler
Zambia	Maize	Vitamin A	1274846	Crop forcast survey of 2010/2011
Nigeria	Cassava	Vitamin A	1.20319e+07	Computation using high level external report on Nigeria can be accessed from the link	Nigeria Cassava'!A1	9609080	7.8763e+06		1.22
DRC	Cassava	Vitamin A	3000000	Uncertain guesstimate	DRC cassava'!A1
India	Wheat	Zinc	30000000	Number of wheat farmers is a very rough upper bound estimate
Pakistan	Wheat	Zinc	12334229	Agricultural statistics of parkistan 2010/2011
Bangladesh	Rice	Zinc	14720000	Agricultural census of 2008
India	Rice	Zinc	90201100	Agricultural statistics of 2014
Uganda	Bean	Vitamin A	3.74586e+06	Calculated from total area of 617,522Ha, and hh acreage is 0.27 from agri survey of 2008/2009	Uganda beans'!A1
Uganda	Sweet potato	Vitamin A	2.49724e+06	Calculated from total no. hh and prop of hh growing SP in uganda from household survey
Nigeria	Maize	Vitamin A	5.81596e+06	Computation using high level external report on Nigeria can be accessed from the link		5.81596e+06	calculated from total area and average area under maize per HH
DRC	Maize	Vitamin A	2500000	Uncertain guesstimate
Zimbabwe	Maize	Vitamin A	526000	Business plan; originally used 900000 ha and use same hh area as for ZM = 1.22ha/hh
Zimbabwe	Bean	Iron	520000	Buisiness plan; originally used 72,500 ha reported for dry beans in FAOSTAT 2013; use same hh area as for UG = 0.27 ha/hh
Guatemala	Bean	Iron	292961	Business plan; originally used 246,361 ha reported for dry beans in FAOSTAT 2013; use value of 0.3 ha/hh
Colombia	Bean	Iron	129220	Business plan; originally used 121,619 ha reported for dry beans in FAOSTAT 2013; use value of 0.3 ha/hh
Nicaragua	Bean	Iron	939120	281,736 ha reported for dry beans in FAOSTAT 2013; use value of 0.3 ha/hh
Brazil	Sweet potato	Vitamin A	111566	38602 ha reported for dry beans in FAOSTAT 2013; use value of 0.346 ha/hh as in UG
Brazil	Cowpea	Vitamin A	100000	Highly uncertain guesstimate
Brazil	Maize		1.25243e+07	15,279,652; use same hh area as for ZM = 1.22ha/hh
Panama	Rice	Zinc	129861	102,590; use same hh area as for BD = 0.79ha/hh in Boro
Panama	Bean	Iron	37933.3	11,380 ha reported for dry beans in FAOSTAT 2013; use value of 0.3 ha/hh
Panama	Maize		50648.4	61790 ha; use same hh area as for ZM = 1.22ha/hh
Guatemala	Maize		763000	Business plan
El Salvador	Bean	Iron	410383	123,115 Ha FAOSTAT 2017
El Salvador	Maize		245600	299,632 Ha FAOSTAT 2017
Honduras	Bean	Iron	499390	149,817 Ha FAOSTAT 2017
Honduras	Maize		322920	393,963 Ha FAOSTAT 2017
Ethiopia	Maize	Vitamin A	1.78159e+06	2,173,543 Ha FAOSTAT 2017
Brazil	Cassava	Vitamin A	2629702	1,314,851 Ha FAOSTAT2017
Colombia	Maize	Zinc	500000	Business plan
Nicaragua	Maize	Zinc	313844	382,890 Ha FAOSTAT 2017
Panama	Sweet potato	Vitamin A	50648.4	0
Zambia	Beans		50000	Use avg plot size similar to Zimbabwe = 0.18Ha/farm; No data in FAOSTAT; use 50K as guess
Bangladesh	Wheat		194322	Use 1.7 Ha for plot size; this is the same as Pakistan; 330349 Ha from FAOSTAT 2019
Kenya	Beans		2335086	Assume 0.5 Ha/Farm as for Uganda beans; 1167543 Ha from FAOSTAT 2019
Kenya	Sweet potato		412331	Use 0.16 Ha from Uganda OSP; 65973 Ha from FAOSTAT 2019
Tanzania	Sweet potato		3.37196e+06	Use 0.16 Ha from Uganda OSP; 539513 Ha from FAOSTAT 2020
Nicaragua	Cassava		52860	26430 ha from FAOSTAT 2019; assume 0.5 ha/far
Malawi	Maize		500000
Malawi	Beans		500000
Total			1.85132e+08
			** Revisit these values in 2018 revision- KL 12/12/17

## Sheet: Most likely (ML) scenario
	Estimating the number of people eating biofortified foods on-farm and from markets: a detailed methodology and tool; Alioma et al.
	MOST LIKELY SCENARIO = ASSUMES THAT FUNDING WILL NOT BE CUT FURTHER AND INCREASED for 2019 and 2020
				Total Number of Households Reached
				Achieved
				2012	2013	2014	2015	2016	2017	2018	2019	2020	2021	2022	2023
	Country	Crop	Nutrient														Country	crop-micronutrient	Market access
	Nigeria	Cassava	Vitamin A	0	106000	360000	520000	804000	604000	100477	283000	291872	280787	685920	969166		DRC Bukavu	Vitamin A Sweet Potato	6857.23
	Pakistan	Wheat	Zinc	0	0	0	1000	40000	82000	77000	62500	260000	900000	1056593	1823772		India	Zinc Wheat	743474
	Bangladesh	Rice	Zinc	0	1000	18000	160000	498400	398840	113730	48057.2	250000	548600	908286	1.30394e+06		Nigeria	Vitamin A Cassava	969166
	Nigeria	Maize	Vitamin A	0	0	0	0	54880	222000	401943	507000	459786	1414725	1429986	1.50533e+06		Ethiopia	Vitamin A Maize	0
											#REF!	*Not included for 2020: Zambia iron beans; Bangladesh zinc wheat; Kenya iron beans, Kenya sweet potato; Tanzania sweet potato; Nicaragua cassava
	Cumulative number of farm households having at least once grown biofortified crops since start of program, by year
	Country	Crop	Nutrient	2012	2013	2014	2015	2016	2017	2018	2019	2020	2021	2022
	Total number of households growing biofortified crop, by year
	Country	Crop	Nutrient	2012	2013	2014	2015	2016	2017	2018	2019	2020	2021	2022	2023					2019 as a % of estimated total farmers		Maximum potential equals # of farmers growing crop
	Nigeria	Cassava	Vitamin A	0	79500	392854	923581	1.66151e+06	2.18626e+06	2.2054e+06	2.07374e+06	1.88441e+06	1.76799e+06	1.95245e+06	2.23673e+06					0.172353	0.146942	1.20319e+07
	Pakistan	Wheat	Zinc	0	0	0	970	39763	118763	191293	240626	458301	1.2444e+06	2.03027e+06	3.27607e+06	2152674	0.657091			0.0195088	0.10089	12334229
	Bangladesh	Rice	Zinc	0	950	18155.7	171802	653454	1.03035e+06	1.07181e+06	938957	899774	1.15044e+06	1.77951e+06	2.55232e+06					0.0637879	0.0781552	14720000
	Nigeria	Maize	Vitamin A	0	0	0	0	49392	234010	500134	709416	749350	1.49492e+06	1.74975e+06	1.96285e+06					0.121977	0.257038	5.81596e+06

## Sheet: Same budget scenario
Contents	OPTIMISTIC SCENARIO = ASSUMES SAME FUNDING BEFORE BUDGET CUTS AND MORE BUDGET in 2019 and 2020
				Total Number of Households Reached
				Achieved
				2012	2013	2014	2015	2016	2017	2018	2019	2020	2021	2022
	Country	Crop	Nutrient									Assume same budget as in 2019
	Rwanda	Bean	Iron	105000	200000	332100	480000	164451	223555	160105	96425	61000	61000	61000
	DRC	Bean	Iron	60000	240500	127500	175000	130488	155008	156321	78560.6	67105.9	67105.9	67105.9
	India	Pearl Millet	Iron	30000	40000	61700	90000	75166	93347	95552	243598	69305	69305	69305
	Zambia	Maize	Vitamin A	0	11000	103600	90000	175000	253770	238679	55182	275774	275774	275774
	Nigeria	Cassava	Vitamin A	0	106000	360000	520000	804000	604000	100477	283000	291872	291872	291872
	DRC	Cassava	Vitamin A	0	25000	75000	180000	271822	39085	35715	10668	73280	73280	73280
	India	Wheat	Zinc	0	1000	6200	35000	126000	83282	69620	27083.5	97227	97227	97227
	Pakistan	Wheat	Zinc	0	0	0	1000	40000	82000	77000	167000	260000	260000	260000
	Bangladesh	Rice	Zinc	0	1000	18000	160000	498400	398840	113730	48057.2	250000	250000	250000
	India	Rice	Zinc	0	0	0	0	0	0	0	0	0	0	0
	Uganda	Bean	Vitamin A	21133	53724	43180	38800	58595	91028.3	222411	0	296479	296479	296479
	Uganda	Sweet potato	Vitamin A	21133	53724	59819	60000	110575	114189	115746	0	229405	229405	229405
	Nigeria	Maize	Vitamin A	0	0	0	0	54880	222000	401943	500809	459786	459786	459786
	DRC	Maize	Vitamin A	0	0	0	0	55000	29844	44110	83021	5533	5533	5533
	Zimbabwe	Maize	Vitamin A	0	0	0	0	17623	15602	41000	36918	52148	52148	52148
	Zimbabwe	Bean	Iron	0	0	0	0	6475	54776	83089	37475	178585	178585	178585
	Guatemala	Bean	Iron	0	0	0	0	26000	1808	3128	0	2756.26	2756.26	2756.26
	Colombia	Bean	Iron	0	0	0	0	10050	361	1344	0	3198.69	3198.69	3198.69
	Nicaragua	Bean	Iron	0	0	0	0	2116	313	4278	0	1860	1860	1860
	Brazil	Sweet potato	Vitamin A	0	0	0	0	21000	286	1514	0	482	482	482
	Brazil	Cowpea	Vitamin A	0	0	0	0	9300	380	952	0	716	716	716
	Brazil	Maize		0	0	0	0	11000	12600	11340	0	600	600	600
	Panama	Rice	Zinc	0	0	0	0	18490	6684	6015.6	0	0	0	0
	Panama	Bean	Iron	0	0	0	0	6000	503	1184	0	119	119	119
	Panama	Maize		0	0	0	0	8000	2961	2664.9	0	0	0	0
	Guatemala	Maize		0	0	0	0	0	2100	15497	0	21964.7	21964.7	21964.7
	El Salvador	Bean	Iron	0	0	0	0	0	89	68	0	0	0	0
	El Salvador	Maize		0	0	0	0	0	0	0	0	0	0	0
	Honduras	Bean	Iron	0	0	0	0	0	189	1653	0	5613	5613	5613
	Honduras	Maize		0	0	0	0	0	378	13	0	6140	6140	6140
	Ethiopia	Maize	Vitamin A						0	0	0	0	0	0
	Brazil	Cassava	Vitamin A						0	1084	0	834	834	834
	Colombia	Maize	Zinc						0	924	0	3132.31	3132.31	3132.31
	Nicaragua	Maize	Zinc						0	66	0	48	48	48
	Panama	Sweet potato	Vitamin A						284	1078	0	34	34	34
	Malawi	Maize	Vitamin A								36443	69917	69917	69917
	Zambia	Beans	Iron									16281	16281	16281
	Bangladesh	Wheat	Zinc									300	300	300
	Kenya	Beans	Iron									12258	12258	12258
	Kenya	Sweet potato	Vitamin A									9293	9293	9293
	Tanzania	Sweet potato	Vitamin A									15337	15337	15337
	Nicaragua	Cassava	Vitamin A									84	84	84
	Total			230222	714040	1.16716e+06	1809800	2.61002e+06	2.34733e+06	1.78808e+06	1.4607e+06	2.41941e+06	2.41941e+06	2.41941e+06
		no info/update
		Used only the H+/partner direct reach; excluded commercial reach since the estimates for these countries are already too high
	Cumulative number of farm households having at least once grown biofortified crops since start of program, by year
	Country	Crop	Nutrient	2012	2013	2014	2015	2016	2017	2018	2019	2020
	Rwanda	Bean	Iron	99750	281971	546766	843312	843903	1.07479e+06	1.10389e+06	1.24984e+06	1.30078e+06
	DRC	Bean	Iron	54000	263766	313794	432590	457715	552851	561734	628491	#REF!
	India	Pearl Millet	Iron	30000	69489.2	128744	216820	288798	381563	473271	711128	750820
	Zambia	Maize	Vitamin A	0	11000	113884	189832	344783	539679	682770	730371	1.08144e+06
	Nigeria	Cassava	Vitamin A	0	78974.7	353623	761978	1.35315e+06	1.84076e+06	2.05538e+06	2.30226e+06	2.53931e+06
	DRC	Cassava	Vitamin A	0	18750	100804	305258	639360	815824	816463	865444	914426
	India	Wheat	Zinc	0	950	7101.98	42229.3	172677	293738	419111	507198	644843
	Pakistan	Wheat	Zinc	0	0	0	950	39209.2	127456	230796	432910	743825
	Bangladesh	Rice	Zinc	0	0	18323.6	175522	697248	1.24769e+06	1.57905e+06	1.80435e+06	2.13037e+06
	India	Rice	Zinc	0	0	0	0	0	0	0	0	0
	Uganda	Bean	Vitamin A	40988.5	140120	208063	258014	329903	429539	643458	516343	584990
	Uganda	Sweet potato	Vitamin A	19019.7	95245.9	222558	359366	527947	725099	896679	983728	1.13984e+06
	Nigeria	Maize	Vitamin A	0	0	0	0	54880	276714	661355	1.10139e+06	1.48378e+06
	DRC	Maize	Vitamin A	0	0	0	0	55000	86742.7	132056	215075	222701
	Zimbabwe	Maize	Vitamin A	0	0	0	0	17032.6	32128.1	68224.1	101426	145138
	Zimbabwe	Bean	Iron	0	0	0	12626.2	117297	240471	215031	269601	-64141.5
	Guatemala	Bean	Iron	0	0	0	50700	46939.7	45652.7	38904.5	36708.8	33776.4
	Colombia	Bean	Iron	0	0	0	19597.5	17740.4	17796.9	15422.2	17836.4	18790.4
	Nicaragua	Bean	Iron	0	0	0	4126.2	4485.7	12533	11752.5	14632.9	17314
	Brazil	Sweet potato	Vitamin A	0	0	0	18900	39522.2	37954.3	44437.9	42741.2	45897.5
	Brazil	Cowpea	Vitamin A	0	0	0	8835	9375.84	10788.8	11098.7	11874.3	12631.6
	Brazil	Maize		0	0	0	0	10990.3	28818.5	49906.9	61214.4	67972.5
	Panama	Rice	Zinc	0	0	0	0	15189.5	23519.5	31347	36151	38909.4
	Panama	Bean	Iron	0	0	0	0	5700	5846.26	7247.89	7361.68	7659.85
	Panama	Maize		0	0	0	0	6736.39	11552.6	16269.2	19976	22823.3
	Guatemala	Maize
	El Salvador	Bean	Iron
	El Salvador	Maize
	Honduras	Bean	Iron
	Honduras	Maize
	Ethiopia	Maize	Vitamin A
	Brazil	Cassava	Vitamin A
	Colombia	Maize	Zinc
	Nicaragua	Maize	Zinc
	Panama	Sweet potato	Vitamin A
	Malawi	Maize	Vitamin A
	Total			237418	928518	1.93948e+06	3.56741e+06	5.82343e+06	8.39446e+06	1.01043e+07	1.17841e+07	#REF!
															#REF!	Percent reached AND growing at least one time
	Total number of households growing biofortified crop, by year
	Country	Crop	Nutrient	2012	2013	2014	2015	2016	2017	2018	2019	2020	2021	2022	Ratio Adoption/Max farmers			Maximum potential equals # of farmers growing crop
	Rwanda	Bean	Iron	99750	270598	506863	756346	695871	832000	797020	510430	802348	789761	925916	0.462958			2000000
	DRC	Bean	Iron	54000	260720	299672	402443	412717	484530	478694	515160	#REF!	#REF!	#REF!	#REF!			900000
	India	Pearl Millet	Iron	30000	39708.1	59420.5	88699.2	73544.3	91677.2	93421.3	238063	65291.9	68204.4	69305	0.0168573			4111272
	Zambia	Maize	Vitamin A	0	11000	108431	132751	205042	295031	294549	151484	282370	330505	324637	0.254648			1274846
	Nigeria	Cassava	Vitamin A	0	79500	357299	763906	1.35978e+06	1.77221e+06	1.82719e+06	1.99335e+06	2.11019e+06	2.20726e+06	2.3024e+06	0.191357			1.20319e+07
	DRC	Cassava	Vitamin A	0	18750	99685.5	298352	616252	762810	723754	726934	732554	787008	819727	0.273242			3000000
	India	Wheat	Zinc	0	950	7025.98	41591.3	168716	276355	379761	437710	540542	635782	732372	0.0244124			30000000
	Pakistan	Wheat	Zinc	0	0	0	950	39133.2	124259	217750	402676	682331	970037	1.25564e+06	0.101801			12334229
	Bangladesh	Rice	Zinc	0	950	18284.4	174546	682170	1.17041e+06	1.44638e+06	1.63473e+06	1.90417e+06	2.11012e+06	2.31285e+06	0.157123			14720000
	India	Rice	Zinc	0	0	0	0	0	0	0	0	0	0	0	0			90201100
	Uganda	Bean	Vitamin A	20076.3	69742.6	105657	135256	181157	252278	432041	389484	627289	768208	1.11183e+06	0.296814			3.74586e+06
	Uganda	Sweet potato	Vitamin A	19019.7	94113.5	215984	340824	491089	663397	803891	853511	963724	1.17479e+06	1.62575e+06	0.651018			2.49724e+06
	Nigeria	Maize	Vitamin A	0	0	0	0	55000	70605.7	85622.4	130176	86318.8	45871.6	22283.5	0.00891341			5.81596e+06
	DRC	Maize	Vitamin A	0	0	0	0	54880	254969	531687	732402	760790	756376	753396	0.129539			2500000
	Zimbabwe	Maize	Vitamin A	0	0	0	0	17623	24021.4	48016.8	54041.8	66553.3	71587.3	71636.5	0.136191			526000
	Zimbabwe	Bean	Iron	0	0	0	0	6151.25	57198.6	119213	125558	246132	251770	321869	0.61898			520000
	Guatemala	Bean	Iron	0	0	0	0	24700	23068.5	24795.2	23414.6	24777	25826	26836.7	0.0916049			292961
	Colombia	Bean	Iron	0	0	0	0	9547.5	8721.12	9536.42	9002.09	11420.8	13406.2	15250	0.118016			129220
	Nicaragua	Bean	Iron	0	0	0	0	2010.2	2203.12	6147.98	5818.44	7287.85	8668.75	9977.26	0.0106241			939120
	Brazil	Sweet potato	Vitamin A	0	0	0	0	18900	38580.3	35389.2	39544.5	35871.5	36415.4	34850.4	0.312374			111566
	Brazil	Cowpea	Vitamin A	0	0	0	0	8835	8409.31	8803.89	8070.42	7845.43	7649.18	7490	0.0749			100000
	Brazil	Maize		0	0	0	0	11000	26656.6	40686.8	38854.7	29731.5	18522.8	10153.4	0.000810699			1.25243e+07
	Panama	Rice	Zinc	0	0	0	0	17565.5	24447.4	32425.4	34276.6	35574.2	34948.3	33685.9	0.2594			129861
	Panama	Bean	Iron	0	0	0	0	0	5700	5265.04	6018.49	5455.08	5053.43	4640.44	0.122331			37933.3
	Panama	Maize		0	0	0	0	8000	11115.9	12591.3	10295.6	7409.12	4303.61	2032.15	0.0401228			50648.4
	Guatemala	Maize		0	0	0	0	0	2100	18134.9	21844.5	41255.1	60557.8	77328.8	0.101348			763000
	El Salvador	Bean	Iron	0	0	0	0	0	0	84.55	149.39	144.621	133.718	119.554	0.000291322			410383
	El Salvador	Maize		0	0	0	0	0	0	0	0	0	0	0	0			245600
	Honduras	Bean	Iron	0	0	0	0	0	0	179.55	1749.85	1738.87	6945.93	11999.5	0.0240283			499390
	Honduras	Maize		0	0	0	0	0	378	496.258	473.141	6463.25	13896.1	20576.5	0.0637199			322920
	Ethiopia	Maize	Vitamin A	0	0	0	0	0	0	0	0	0	0	0	0			1.78159e+06
	Brazil	Cassava	Vitamin A	0	0	0	0	0	0	813	916.78	1573.2	2292.35	2981.01	0.00113359			2629702
	Colombia	Maize	Zinc	0	0	0	0	0	0	924	1180.53	4239.95	7849.46	11167.4	0.0223348			500000
	Nicaragua	Maize	Zinc	0	0	0	0	0	0	66	84.4622	127.799	164.724	197.038	0.00062782			313844
	Panama	Sweet potato	Vitamin A	0	0	0	0	0	255.6	1586.84	2979.45	3231.88	3328.99	3207.56	0.0633301			50648.4
	Malawi	Maize	Vitamin A	0	0	0	0	0	0	0	36443	89049.6	108947	111149
	Zambia	Beans	Iron	0	0	0	0	0	0	0	0	15466.9	20835	25745.4
	Bangladesh	Wheat	Zinc	0	0	0	0	0	0	0	0	285	624.942	1014.58
	Kenya	Beans	Iron	0	0	0	0	0	0	0	0	11645.1	22599.3	33231.2
	Kenya	Sweet potato	Vitamin A	0	0	0	0	0	0	0	0	8363.7	28220.3	40069.1
	Tanzania	Sweet potato	Vitamin A	0	0	0	0	0	0	0	0	13803.3	47344	66129.3
	Nicaragua	Cassava	Vitamin A	0	0	0	0	0	0	0	0	63	133.904	207.018
	Total			216506	814661	1.70633e+06	3.02206e+06	4.9454e+06	6.91249e+06	7.93543e+06	8.49248e+06	#REF!	#REF!	#REF!				1.85132e+08
															#REF!	percent reached and still growing

## Sheet: No budget scenario
Contents	PESSIMISTIC SCENARIO Severe further cuts in funding
				Total Number of Households Reached
				Achieved
	Country	Crop	Nutrient	2012	2013	2014	2015	2016	2017	2018	2019	2020	2021	2022
									Assume same as 2016
	Rwanda	Bean	Iron	105000	200000	332100	480000	164451	223555	160105	96425	61000	0	0
	DRC	Bean	Iron	60000	240500	127500	175000	130488	155008	156321	78560.6	67105.9	0	0
	India	Pearl Millet	Iron	30000	40000	61700	90000	75166	93347	95552	243598	69305	0	0
	Zambia	Maize	Vitamin A	0	11000	103600	90000	175000	253770	238679	55182	275774	275774	275774
	Nigeria	Cassava	Vitamin A	0	106000	360000	520000	804000	604000	100477	283000	291872	200000	200000
	DRC	Cassava	Vitamin A	0	25000	75000	180000	271822	39085	35715	10668	73280	0	0
	India	Wheat	Zinc	0	1000	6200	35000	126000	83282	69620	27083.5	97227	100000	100000
	Pakistan	Wheat	Zinc	0	0	0	1000	40000	82000	77000	167000	260000	100000	100000
	Bangladesh	Rice	Zinc	0	1000	18000	160000	498400	398840	113730	48057.2	250000	0	0
	India	Rice	Zinc	0	0	0	0	0	0	0	0	0	0	0
	Uganda	Bean	Vitamin A	21133	53724	43180	38800	58595	91028.3	222411	0	296479	296479	296479
	Uganda	Sweet potato	Vitamin A	21133	53724	59819	60000	110575	114189	115746	0	229405	229405	229405
	Nigeria	Maize	Vitamin A	0	0	0	0	54880	222000	401943	500809	459786	100000	100000
	DRC	Maize	Vitamin A	0	0	0	0	55000	29844	44110	83021	5533	100000	100000
	Zimbabwe	Maize	Vitamin A	0	0	0	0	17623	15602	41000	36918	52148	0	0
	Zimbabwe	Bean	Iron	0	0	0	0	6475	54776	83089	37475	178585	178585	178585
	Guatemala	Bean	Iron	0	0	0	0	26000	1808	3128	0	2756.26	0	0
	Colombia	Bean	Iron	0	0	0	0	10050	361	1344	0	3198.69	0	0
	Nicaragua	Bean	Iron	0	0	0	0	2116	313	4278	0	1860	0	0
	Brazil	Sweet potato	Vitamin A	0	0	0	0	21000	286	1514	0	482	0	0
	Brazil	Cowpea	Vitamin A	0	0	0	0	9300	380	952	0	716	0	0
	Brazil	Maize		0	0	0	0	11000	12600	11340	0	600	0	0
	Panama	Rice	Zinc	0	0	0	0	18490	6684	6015.6	0	0	0	0
	Panama	Bean	Iron	0	0	0	0	6000	503	1184	0	119	0	0
	Panama	Maize		0	0	0	0	8000	2961	2664.9	0	0	0	0
	Guatemala	Maize		0	0	0	0	0	2100	15497	0	21964.7	0	0
	El Salvador	Bean	Iron	0	0	0	0	0	89	68	0	0	0	0
	El Salvador	Maize		0	0	0	0	0	0	0	0	0	0	0
	Honduras	Bean	Iron	0	0	0	0	0	189	1653	0	5613	0	0
	Honduras	Maize		0	0	0	0	0	378	13	0	6140	0	0
	Ethiopia	Maize	Vitamin A						0	0	0	0	0	0
	Brazil	Cassava	Vitamin A						0	1084	0	834	0	0
	Colombia	Maize	Zinc						0	924	0	3132.31	0	0
	Nicaragua	Maize	Zinc						0	66	0	48	0	0
	Panama	Sweet potato	Vitamin A						284	1078	0	34	0	0
	Malawi	Maize	Vitamin A								36443	69917	0	0
	Zambia	Beans	Iron									16281	0	0
	Bangladesh	Wheat	Zinc									300	0	0
	Kenya	Beans	Iron									12258	0	0
	Kenya	Sweet potato	Vitamin A									9293	0	0
	Tanzania	Sweet potato	Vitamin A									15337	0	0
	Nicaragua	Cassava	Vitamin A									84	0	0
	Total			230222	714040	1.16716e+06	1809800	2.61002e+06	2.34733e+06	1.78808e+06	1.4607e+06	2.41941e+06	1.37758e+06	1.37758e+06
		no info/update
		Used only the H+/partner direct reach; excluded commercial reach since the estimates for these countries are already too high
	Cumulative number of farm households having at least once grown biofortified crops since start of program, by year
	Country	Crop	Nutrient	2012	2013	2014	2015	2016	2017	2018	2019	2020
	Rwanda	Bean	Iron	99750	281971	546766	843312	843903	1.07479e+06	1.10389e+06	1.24984e+06	1.30078e+06
	DRC	Bean	Iron	54000	263766	313794	432590	457715	552851	561734	628491	618330
	India	Pearl Millet	Iron	30000	69489.2	130428	218405	290464	383233	474933	712790	752421
	Zambia	Maize	Vitamin A	0	11000	113884	189832	344783	539679	682770	730371	1.08144e+06
	Nigeria	Cassava	Vitamin A	0	78974.7	353623	761978	1.35315e+06	1.84076e+06	2.05538e+06	2.30226e+06	2.53931e+06
	DRC	Cassava	Vitamin A	0	18750	100804	305258	639360	815824	816463	865444	914426
	India	Wheat	Zinc	0	950	7101.98	42229.3	172677	293738	419111	507198	644843
	Pakistan	Wheat	Zinc	0	0	0	950	39209.2	127456	230796	432910	743825
	Bangladesh	Rice	Zinc	0	0	950	18322.4	175315	689838	1.20415e+06	1.52413e+06	1.7676e+06
	India	Rice	Zinc	0	0	0	0	0	0	0	0	0
	Uganda	Bean	Vitamin A	0	0	0	0	0	0	0	0	0
	Uganda	Sweet potato	Vitamin A	19019.7	95245.9	222558	359366	527947	725099	896679	983728	1.13984e+06
	Nigeria	Maize	Vitamin A	0	0	0	0	54880	276714	661355	1.10139e+06	1.48378e+06
	DRC	Maize	Vitamin A	0	0	0	0	55000	86742.7	132056	215075	222701
	Zimbabwe	Maize	Vitamin A	0	0	0	0	17032.6	32128.1	68224.1	101426	145138
	Zimbabwe	Bean	Iron	0	0	0	12626.2	117297	240471	215031	269601	-64141.5
	Guatemala	Bean	Iron	0	0	0	50700	46939.7	45652.7	38904.5	36708.8	30617.1
	Colombia	Bean	Iron	0	0	0	19597.5	17740.4	17796.9	15422.2	17836.4	14881
	Nicaragua	Bean	Iron	0	0	0	4126.2	4495.33	12562.5	11830.3	14725.1	13887.2
	Brazil	Sweet potato	Vitamin A	0	0	0	39900	32650.2	19927.1	6704.51	-7453.87	-19772.8
	Brazil	Cowpea	Vitamin A	0	0	0	8835	9375.84	10788.8	11098.7	11874.3	12004.8
	Brazil	Maize		0	0	0	0	10990.3	28818.5	49906.9	61214.4	67972.5
	Panama	Rice	Zinc	0	0	0	0	15189.5	23519.5	31347	36151	38909.4
	Panama	Bean	Iron	0	0	0	0	5700	5846.26	7247.89	7361.68	7659.85
	Panama	Maize		0	0	0	0	6736.39	11552.6	16269.2	19976	22823.3
	Guatemala	Maize
	El Salvador	Bean	Iron
	El Salvador	Maize
	Honduras	Bean	Iron
	Honduras	Maize
	Ethiopia	Maize	Vitamin A
	Brazil	Cassava	Vitamin A
	Colombia	Maize	Zinc
	Nicaragua	Maize	Zinc
	Panama	Sweet potato	Vitamin A
	Malawi	Maize	Vitamin A
	Total			196430	788398	1.71572e+06	3.16778e+06	4.96868e+06	7.39675e+06	9.06249e+06	1.09559e+07	1.25443e+07
															0.0677586	Percent reached AND growing at least one time
	Total number of households growing biofortified crop, by year
	Country	Crop	Nutrient	2012	2013	2014	2015	2016	2017	2018	2019	2020	2021	2022				Maximum potential equals # of farmers growing crop
	Rwanda	Bean	Iron	99750	270598	506863	756346	695871	832000	797020	510430	311210	239797	184772	0.0923859			2000000
	DRC	Bean	Iron	54000	260720	299672	402443	412717	484530	478694	515160	486574	496458	608200	0.675778			900000
	India	Pearl Millet	Iron	30000	39708.1	61104.1	88662.4	73545	91677.2	93421.3	238063	65291.9	0	0	0			4111272
	Zambia	Maize	Vitamin A	0	11000	108431	132751	205042	295031	294549	151484	282370	330505	324637	0.254648			1274846
	Nigeria	Cassava	Vitamin A	0	79500	357299	763906	1.35978e+06	1.77221e+06	1.82719e+06	1.99335e+06	2.11019e+06	2.15044e+06	2.19529e+06	0.182456			1.20319e+07
	DRC	Cassava	Vitamin A	0	18750	99685.5	298352	616252	762810	723754	726934	732554	745469	696749	0.23225			3000000
	India	Wheat	Zinc	0	950	7025.98	41591.3	168716	276355	379761	437710	540542	638369	737970	0.024599			30000000
	Pakistan	Wheat	Zinc	0	0	0	950	39133.2	124259	217750	402676	682331	826446	960080	0.0778386			12334229
	Bangladesh	Rice	Zinc	0	950	18284.4	174546	682170	1.17041e+06	1.44638e+06	1.63473e+06	1.90417e+06	1.90334e+06	1.88592e+06	0.128119			14720000
	India	Rice	Zinc	0	0	0	0	0	0	0	0	0	0	0	0			90201100
	Uganda	Bean	Vitamin A	20076.3	69742.6	105657	135256	181157	252278	432041	389484	627289	768208	1.11183e+06	0.296814			3.74586e+06
	Uganda	Sweet potato	Vitamin A	19019.7	94113.5	215984	340824	491089	663397	803891	853511	963724	1.17479e+06	1.62575e+06	0.651018			2.49724e+06
	Nigeria	Maize	Vitamin A	0	0	0	0	54880	254969	531687	732402	760790	443654	253261	0.101305			5.81596e+06
	DRC	Maize	Vitamin A	0	0	0	0	55000	70605.7	85622.4	130176	86318.8	137077	179494	0.0308623			2500000
	Zimbabwe	Maize	Vitamin A	0	0	0	0	17623	24021.4	48016.8	54041.8	66553.3	26037.4	3228.1	0.00613708			526000
	Zimbabwe	Bean	Iron	0	0	0	0	6151.25	57198.6	119213	125558	246132	251770	321869	0.61898			520000
	Guatemala	Bean	Iron	0	0	0	0	24700	23068.5	24795.2	23414.6	24777	23429	22378.9	0.0763885			292961
	Colombia	Bean	Iron	0	0	0	0	9547.5	8721.12	9536.42	9002.09	11420.8	10636	10175.8	0.0787477			129220
	Nicaragua	Bean	Iron	0	0	0	0	2010.2	2203.12	6147.98	5818.44	7287.85	6915.47	6575.08	0.00700133			939120
	Brazil	Sweet potato	Vitamin A	0	0	0	0	18900	38580.3	35389.2	39544.5	35871.5	36121.1	33976.6	0.304542			111566
	Brazil	Cowpea	Vitamin A	0	0	0	0	8835	8409.31	8803.89	8070.42	7845.43	7022.35	6273.94	0.0627394			100000
	Brazil	Maize		0	0	0	0	11000	26656.6	40686.8	38854.7	29731.5	17924.3	8787.88	0.000701666			1.25243e+07
	Panama	Rice	Zinc	0	0	0	0	17565.5	24447.4	32425.4	34276.6	35574.2	34948.3	33685.9	0.2594			129861
	Panama	Bean	Iron	0	0	0	0	0	5700	5265.04	6018.49	5455.08	5053.43	4542.45	0.119748			37933.3
	Panama	Maize		0	0	0	0	8000	11115.9	12591.3	10295.6	7409.12	4303.61	2032.15	0.0401228			50648.4
	Guatemala	Maize		0	0	0	0	0	2100	18134.9	21844.5	41255.1	39780.7	32147.4	0.042133			763000
	El Salvador	Bean	Iron	0	0	0	0	0	0	84.55	149.39	144.621	133.718	119.554	0.000291322			410383
	El Salvador	Maize		0	0	0	0	0	0	0	0	0	0	0	0			245600
	Honduras	Bean	Iron	0	0	0	0	0	0	179.55	1749.85	1738.87	6945.93	6741.32	0.0134991			499390
	Honduras	Maize		0	0	0	0	0	378	496.258	473.141	6463.25	7878.94	7319.48	0.0226665			322920
	Ethiopia	Maize	Vitamin A	0	0	0	0	0	0	0	0	0	0	0	0			1.78159e+06
	Brazil	Cassava	Vitamin A	0	0	0	0	0	0	813	916.78	1573.2	1667.22	1651.5	0.000628018			2629702
	Colombia	Maize	Zinc	0	0	0	0	0	0	924	1180.53	4239.95	4743.71	4163.93	0.00832786			500000
	Nicaragua	Maize	Zinc	0	0	0	0	0	0	66	84.4622	127.799	116.744	87.6685	0.000279338			313844
	Panama	Sweet potato	Vitamin A	0	0	0	0	0	255.6	1586.84	2979.45	3231.88	3300.34	3110.99	0.0614232			50648.4
	Malawi	Maize	Vitamin A	0	0	0	0	0	0	0	36443	89049.6	39029.7	4525.54
	Zambia	Beans	Iron	0	0	0	0	0	0	0	0	15466.9	10152.6	11133.9
	Bangladesh	Wheat	Zinc	0	0	0	0	0	0	0	0	285	340.36	391.302
	Kenya	Beans	Iron	0	0	0	0	0	0	0	0	11645.1	11012.3	10518.6
	Kenya	Sweet potato	Vitamin A	0	0	0	0	0	0	0	0	8363.7	20026.3	23057.3
	Tanzania	Sweet potato	Vitamin A	0	0	0	0	0	0	0	0	13803.3	33597.2	38053.4
	Nicaragua	Cassava	Vitamin A	0	0	0	0	0	0	0	0	63	70.9793	73.3815
	Total			216506	814661	1.70801e+06	3.02202e+06	4.9454e+06	6.91249e+06	7.93543e+06	8.49248e+06	9.49732e+06	9.74156e+06	1.05238e+07				1.85132e+08
															0.0513001	percent reached and still growing

## Sheet: China VAM Opt
Contents
Year	Total Crop Farmers	No. New Beneficiaries	Adoption Rate	Within-cohort Diffusion Rate	Within-cohort Attrition Rate	Cohort Size Ratio	Maize	Zimbabwe
							Total No. of maize Farmers	526000
2013	526000	#REF!	1			#REF!
2014		#REF!	1	0.05	0.5	#REF!	Year	2013	2014	2015	2016	2017	2018	2019	2020	2021	2022
2015		#REF!	1	0.02	0.9	#REF!	Cohort-specific Adoption Rate	#REF!	#REF!	#REF!	#REF!	#REF!	#REF!	#REF!	#REF!	#REF!	#REF!
2016		#REF!	1	0	1	#REF!	Within-cohort Diffusion Rate		0.05	0.02	0	0	0	0	0	0	0
2017		#REF!	1	0	1	#REF!	Within-cohort Attrition Rate		0.5	0.9	1	1	1	1	1	1	1
2018		#REF!	1	0	1	#REF!	Adopted or Diffused	#REF!	#REF!	#REF!	#REF!	#REF!	#REF!	#REF!	#REF!	#REF!	#REF!
2019		#REF!	1	0	1	#REF!	After Attrition 2nd season		#REF!	#REF!	#REF!	#REF!	#REF!	#REF!	#REF!	#REF!	#REF!
2020		#REF!	1	0	1	#REF!	After Attrition 3rd season		#REF!	#REF!	#REF!	#REF!	#REF!	#REF!	#REF!	#REF!	#REF!
2021		#REF!	1	0	1	#REF!	After Attrition 4th season			#REF!	#REF!	#REF!	#REF!	#REF!	#REF!	#REF!	#REF!
2022		#REF!	1	0	1	#REF!	After Attrition 5th season			#REF!	#REF!	#REF!	#REF!	#REF!	#REF!	#REF!	#REF!
Total		#REF!					After Attrition 6th season			#REF!	#REF!	#REF!	#REF!	#REF!	#REF!	#REF!	#REF!
							After Attrition 7th season				#REF!	#REF!	#REF!	#REF!	#REF!	#REF!	#REF!
							After Attrition 8th season				#REF!	#REF!	#REF!	#REF!	#REF!	#REF!	#REF!
							After Attrition 9th season				#REF!	#REF!	#REF!	#REF!	#REF!	#REF!	#REF!
	Assumptions						After Attrition 10th season				#REF!	#REF!	#REF!	#REF!	#REF!	#REF!	#REF!
	Adoption rate is 100% as seed cannot be eaten/fed											#REF!	#REF!	#REF!	#REF!	#REF!	#REF!
	Within-cohort diffusion rate is low. Farmers do recycle hybrid seed, but after 3 years hybrid potential is completely lost											#REF!	#REF!	#REF!	#REF!	#REF!	#REF!
	Assumptions are similar to assumptions applied to Zambia											#REF!	#REF!	#REF!	#REF!	#REF!	#REF!
												#REF!	#REF!	#REF!	#REF!	#REF!	#REF!
												#REF!	#REF!	#REF!	#REF!	#REF!	#REF!
													#REF!	#REF!	#REF!	#REF!	#REF!
													#REF!	#REF!	#REF!	#REF!	#REF!
													#REF!	#REF!	#REF!	#REF!	#REF!
													#REF!	#REF!	#REF!	#REF!	#REF!
													#REF!	#REF!	#REF!	#REF!	#REF!
													#REF!	#REF!	#REF!	#REF!	#REF!
														#REF!	#REF!	#REF!	#REF!
														#REF!	#REF!	#REF!	#REF!
														#REF!	#REF!	#REF!	#REF!
														#REF!	#REF!	#REF!	#REF!
														#REF!	#REF!	#REF!	#REF!
														#REF!	#REF!	#REF!	#REF!
														#REF!	#REF!	#REF!	#REF!
															#REF!	#REF!	#REF!
															#REF!	#REF!	#REF!
															#REF!	#REF!	#REF!
															#REF!	#REF!	#REF!
															#REF!	#REF!	#REF!
															#REF!	#REF!	#REF!
															#REF!	#REF!	#REF!
															#REF!	#REF!	#REF!
																#REF!	#REF!
																#REF!	#REF!
																#REF!	#REF!
																#REF!	#REF!
																#REF!	#REF!
																#REF!	#REF!
																#REF!	#REF!
																#REF!	#REF!
																#REF!	#REF!
																	#REF!
																	#REF!
																	#REF!
																	#REF!
																	#REF!
																	#REF!
																	#REF!
																	#REF!
																	#REF!
																	#REF!
							Cumulative- Still Growing	#REF!	#REF!	#REF!	#REF!	#REF!	#REF!	#REF!	#REF!	#REF!	#REF!
							% Adoption	#REF!	#REF!	#REF!	#REF!	#REF!	#REF!	#REF!	#REF!	#REF!	#REF!
								2013	2014	2015	2016	2017	2018	2019	2019	2019	2019
							Direct Receiving (DR)	#REF!	#REF!	#REF!	#REF!	#REF!	#REF!	#REF!	#REF!	#REF!	#REF!
							Direct receiving/adopting (DRA)	#REF!	#REF!	#REF!	#REF!	#REF!	#REF!	#REF!	#REF!	#REF!	#REF!
							DRA- Still Growing	#REF!	#REF!	#REF!	#REF!	#REF!	#REF!	#REF!	#REF!	#REF!	#REF!
							Receiving Informally	0	#REF!	#REF!	#REF!	#REF!	#REF!	#REF!	#REF!	#REF!	#REF!
							Receiving Informally- Still Growing	0	#REF!	#REF!	#REF!	#REF!	#REF!	#REF!	#REF!	#REF!	#REF!
							Cumulative- Total Receiving	#REF!	#REF!	#REF!	#REF!	#REF!	#REF!	#REF!	#REF!	#REF!	#REF!
							Number Receiving Double-counted (DC)	#REF!	#REF!	#REF!	#REF!	#REF!	#REF!	#REF!	#REF!	#REF!	#REF!		Probability of Double Counting
							Net Received	#REF!	#REF!	#REF!	#REF!	#REF!	#REF!	#REF!	#REF!	#REF!	#REF!		2013	2014	2015	2016	2017	2018	2019	2020	2021	2022
							Cumulative- Still Growing	#REF!	#REF!	#REF!	#REF!	#REF!	#REF!	#REF!	#REF!	#REF!	#REF!		0	#REF!	#REF!	#REF!	#REF!	#REF!	#REF!	#REF!	#REF!	#REF!
							Number Still Growing Double-Counted	#REF!	#REF!	#REF!	#REF!	#REF!	#REF!	#REF!	#REF!	#REF!	#REF!		0	#REF!	#REF!	#REF!	#REF!	#REF!	#REF!	#REF!	#REF!	#REF!
							Net Still Growing	#REF!	#REF!	#REF!	#REF!	#REF!	#REF!	#REF!	#REF!	#REF!	#REF!		0	#REF!	#REF!	#REF!	#REF!	#REF!	#REF!	#REF!	#REF!	#REF!
							No. DC Recived informally -still growing	0	#REF!	#REF!	#REF!	#REF!	#REF!	#REF!	#REF!	#REF!	#REF!
							Net Received informally still growing	0	#REF!	#REF!	#REF!	#REF!	#REF!	#REF!	#REF!	#REF!	#REF!
							DR double counted	#REF!	#REF!	#REF!	#REF!	#REF!	#REF!	#REF!	#REF!	#REF!	#REF!
							Net Direct Receiving	#REF!	#REF!	#REF!	#REF!	#REF!	#REF!	#REF!	#REF!	#REF!	#REF!

## Sheet: China VAM Pess
Contents
Year	Total Crop Farmers	No. New Beneficiaries	Adoption Rate	Within-cohort Diffusion Rate	Within-cohort Attrition Rate	Cohort Size Ratio	Maize	Zimbabwe
							Total No. of maize Farmers	526000
2013	526000	#REF!	1			#REF!
2014		#REF!	1	0.05	0.5	#REF!	Year	2013	2014	2015	2016	2017	2018	2019	2020	2021	2022
2015		#REF!	1	0.02	0.9	#REF!	Cohort-specific Adoption Rate	#REF!	#REF!	#REF!	#REF!	#REF!	#REF!	#REF!	#REF!	#REF!	#REF!
2016		#REF!	1	0	1	#REF!	Within-cohort Diffusion Rate		0.05	0.02	0	0	0	0	0	0	0
2017		#REF!	1	0	1	#REF!	Within-cohort Attrition Rate		0.5	0.9	1	1	1	1	1	1	1
2018		#REF!	1	0	1	#REF!	Adopted or Diffused	#REF!	#REF!	#REF!	#REF!	#REF!	#REF!	#REF!	#REF!	#REF!	#REF!
2019		#REF!	1	0	1	#REF!	After Attrition 2nd season		#REF!	#REF!	#REF!	#REF!	#REF!	#REF!	#REF!	#REF!	#REF!
2020		#REF!	1	0	1	#REF!	After Attrition 3rd season		#REF!	#REF!	#REF!	#REF!	#REF!	#REF!	#REF!	#REF!	#REF!
2021		#REF!	1	0	1	#REF!	After Attrition 4th season			#REF!	#REF!	#REF!	#REF!	#REF!	#REF!	#REF!	#REF!
2022		#REF!	1	0	1	#REF!	After Attrition 5th season			#REF!	#REF!	#REF!	#REF!	#REF!	#REF!	#REF!	#REF!
Total		#REF!					After Attrition 6th season			#REF!	#REF!	#REF!	#REF!	#REF!	#REF!	#REF!	#REF!
							After Attrition 7th season				#REF!	#REF!	#REF!	#REF!	#REF!	#REF!	#REF!
							After Attrition 8th season				#REF!	#REF!	#REF!	#REF!	#REF!	#REF!	#REF!
							After Attrition 9th season				#REF!	#REF!	#REF!	#REF!	#REF!	#REF!	#REF!
	Assumptions						After Attrition 10th season				#REF!	#REF!	#REF!	#REF!	#REF!	#REF!	#REF!
	Adoption rate is 100% as seed cannot be eaten/fed											#REF!	#REF!	#REF!	#REF!	#REF!	#REF!
	Within-cohort diffusion rate is low. Farmers do recycle hybrid seed, but after 3 years hybrid potential is completely lost											#REF!	#REF!	#REF!	#REF!	#REF!	#REF!
	Assumptions are similar to assumptions applied to Zambia											#REF!	#REF!	#REF!	#REF!	#REF!	#REF!
												#REF!	#REF!	#REF!	#REF!	#REF!	#REF!
												#REF!	#REF!	#REF!	#REF!	#REF!	#REF!
													#REF!	#REF!	#REF!	#REF!	#REF!
													#REF!	#REF!	#REF!	#REF!	#REF!
													#REF!	#REF!	#REF!	#REF!	#REF!
													#REF!	#REF!	#REF!	#REF!	#REF!
													#REF!	#REF!	#REF!	#REF!	#REF!
													#REF!	#REF!	#REF!	#REF!	#REF!
														#REF!	#REF!	#REF!	#REF!
														#REF!	#REF!	#REF!	#REF!
														#REF!	#REF!	#REF!	#REF!
														#REF!	#REF!	#REF!	#REF!
														#REF!	#REF!	#REF!	#REF!
														#REF!	#REF!	#REF!	#REF!
														#REF!	#REF!	#REF!	#REF!
															#REF!	#REF!	#REF!
															#REF!	#REF!	#REF!
															#REF!	#REF!	#REF!
															#REF!	#REF!	#REF!
															#REF!	#REF!	#REF!
															#REF!	#REF!	#REF!
															#REF!	#REF!	#REF!
															#REF!	#REF!	#REF!
																#REF!	#REF!
																#REF!	#REF!
																#REF!	#REF!
																#REF!	#REF!
																#REF!	#REF!
																#REF!	#REF!
																#REF!	#REF!
																#REF!	#REF!
																#REF!	#REF!
																	#REF!
																	#REF!
																	#REF!
																	#REF!
																	#REF!
																	#REF!
																	#REF!
																	#REF!
																	#REF!
																	#REF!
							Cumulative- Still Growing	#REF!	#REF!	#REF!	#REF!	#REF!	#REF!	#REF!	#REF!	#REF!	#REF!
							% Adoption	#REF!	#REF!	#REF!	#REF!	#REF!	#REF!	#REF!	#REF!	#REF!	#REF!
								2013	2014	2015	2016	2017	2018	2019	2019	2019	2019
							Direct Receiving (DR)	#REF!	#REF!	#REF!	#REF!	#REF!	#REF!	#REF!	#REF!	#REF!	#REF!
							Direct receiving/adopting (DRA)	#REF!	#REF!	#REF!	#REF!	#REF!	#REF!	#REF!	#REF!	#REF!	#REF!
							DRA- Still Growing	#REF!	#REF!	#REF!	#REF!	#REF!	#REF!	#REF!	#REF!	#REF!	#REF!
							Receiving Informally	0	#REF!	#REF!	#REF!	#REF!	#REF!	#REF!	#REF!	#REF!	#REF!
							Receiving Informally- Still Growing	0	#REF!	#REF!	#REF!	#REF!	#REF!	#REF!	#REF!	#REF!	#REF!
							Cumulative- Total Receiving	#REF!	#REF!	#REF!	#REF!	#REF!	#REF!	#REF!	#REF!	#REF!	#REF!
							Number Receiving Double-counted (DC)	#REF!	#REF!	#REF!	#REF!	#REF!	#REF!	#REF!	#REF!	#REF!	#REF!		Probability of Double Counting
							Net Received	#REF!	#REF!	#REF!	#REF!	#REF!	#REF!	#REF!	#REF!	#REF!	#REF!		2013	2014	2015	2016	2017	2018	2019	2020	2021	2022
							Cumulative- Still Growing	#REF!	#REF!	#REF!	#REF!	#REF!	#REF!	#REF!	#REF!	#REF!	#REF!		0	#REF!	#REF!	#REF!	#REF!	#REF!	#REF!	#REF!	#REF!	#REF!
							Number Still Growing Double-Counted	#REF!	#REF!	#REF!	#REF!	#REF!	#REF!	#REF!	#REF!	#REF!	#REF!		0	#REF!	#REF!	#REF!	#REF!	#REF!	#REF!	#REF!	#REF!	#REF!
							Net Still Growing	#REF!	#REF!	#REF!	#REF!	#REF!	#REF!	#REF!	#REF!	#REF!	#REF!		0	#REF!	#REF!	#REF!	#REF!	#REF!	#REF!	#REF!	#REF!	#REF!
							No. DC Recived informally -still growing	0	#REF!	#REF!	#REF!	#REF!	#REF!	#REF!	#REF!	#REF!	#REF!
							Net Received informally still growing	0	#REF!	#REF!	#REF!	#REF!	#REF!	#REF!	#REF!	#REF!	#REF!
							DR double counted	#REF!	#REF!	#REF!	#REF!	#REF!	#REF!	#REF!	#REF!	#REF!	#REF!
							Net Direct Receiving	#REF!	#REF!	#REF!	#REF!	#REF!	#REF!	#REF!	#REF!	#REF!	#REF!

## Sheet: China OSP Opt
Contents
Year	Total Crop Farmers	No. New Beneficiaries	Adoption Rate	Within-cohort Diffusion Rate	Within-cohort Attrition Rate	Cohort Size Ratio	OSP	Uganda
							Total SP Farmers	2.49724e+06
2012	2.49724e+06	#REF!	0.9			#REF!
2013		#REF!	0.9	1.6	0.06	#REF!	Year	2012	2013	2014	2015	2016	2017	2018	2019	2020	2021	2022
2014		#REF!	0.9	0.2	0.06	#REF!	Cohort-specific Adoption Rate	#REF!	#REF!	#REF!	#REF!	#REF!	#REF!	#REF!	#REF!	#REF!	#REF!	#REF!
2015		#REF!	0.9	0.1	0.06	#REF!	Within-cohort Diffusion Rate		1.6	0.2	0.1	0	0	0	0	0	0	0
2016		#REF!	0.9	0	0.06	#REF!	Within-cohort Attrition Rate		0.06	0.06	0.06	0.06	0.06	0.06	0.06	0.06	0.06	0.06
2017		#REF!	0.9	0	0.06	#REF!	Adopted or Diffused	#REF!	#REF!	#REF!	#REF!	#REF!	#REF!	#REF!	#REF!	#REF!	#REF!	#REF!
2018		#REF!	0.9	0	0.06	#REF!	After Attrition 2nd season		#REF!	#REF!	#REF!	#REF!	#REF!	#REF!	#REF!	#REF!	#REF!	#REF!
2019		#REF!	0.9	0	0.06	#REF!	After Attrition 3rd season		#REF!	#REF!	#REF!	#REF!	#REF!	#REF!	#REF!	#REF!	#REF!	#REF!
2020		#REF!	0.9	0	0.06	#REF!	After Attrition 4th season			#REF!	#REF!	#REF!	#REF!	#REF!	#REF!	#REF!	#REF!	#REF!
2021		#REF!	0.9	0	0.06		After Attrition 5th season			#REF!	#REF!	#REF!	#REF!	#REF!	#REF!	#REF!	#REF!	#REF!
2022		#REF!	0.9	0	0.06		After Attrition 6th season			#REF!	#REF!	#REF!	#REF!	#REF!	#REF!	#REF!	#REF!	#REF!
		#REF!					After Attrition 7th season				#REF!	#REF!	#REF!	#REF!	#REF!	#REF!	#REF!	#REF!
							After Attrition 8th season				#REF!	#REF!	#REF!	#REF!	#REF!	#REF!	#REF!	#REF!
							After Attrition 9th season				#REF!	#REF!	#REF!	#REF!	#REF!	#REF!	#REF!	#REF!
		Assumptions:					After Attrition 10th season				#REF!	#REF!	#REF!	#REF!	#REF!	#REF!	#REF!	#REF!
		Country program asks each farmer directly reached to give to 2 extra farmers after first harvest, i.e. after										#REF!	#REF!	#REF!	#REF!	#REF!	#REF!	#REF!
		having grown for the first time with vines directly received. Hence, the within-cohort diffusion rate is										#REF!	#REF!	#REF!	#REF!	#REF!	#REF!	#REF!
		assumed to be 200 percent for the first year of growing.										#REF!	#REF!	#REF!	#REF!	#REF!	#REF!	#REF!
												#REF!	#REF!	#REF!	#REF!	#REF!	#REF!	#REF!
												#REF!	#REF!	#REF!	#REF!	#REF!	#REF!	#REF!
		4500000	projection of no. of agricultural households from agricultural census of 2008/9										#REF!	#REF!	#REF!	#REF!	#REF!	#REF!
		0.5	proportion of hh that grow sweet potatoes from UNHS 2012										#REF!	#REF!	#REF!	#REF!	#REF!	#REF!
		2250000											#REF!	#REF!	#REF!	#REF!	#REF!	#REF!
													#REF!	#REF!	#REF!	#REF!	#REF!	#REF!
													#REF!	#REF!	#REF!	#REF!	#REF!	#REF!
													#REF!	#REF!	#REF!	#REF!	#REF!	#REF!
														#REF!	#REF!	#REF!	#REF!	#REF!
														#REF!	#REF!	#REF!	#REF!	#REF!
														#REF!	#REF!	#REF!	#REF!	#REF!
														#REF!	#REF!	#REF!	#REF!	#REF!
														#REF!	#REF!	#REF!	#REF!	#REF!
														#REF!	#REF!	#REF!	#REF!	#REF!
														#REF!	#REF!	#REF!	#REF!	#REF!
															#REF!	#REF!	#REF!	#REF!
															#REF!	#REF!	#REF!	#REF!
															#REF!	#REF!	#REF!	#REF!
															#REF!	#REF!	#REF!	#REF!
															#REF!	#REF!	#REF!	#REF!
															#REF!	#REF!	#REF!	#REF!
															#REF!	#REF!	#REF!	#REF!
															#REF!	#REF!	#REF!	#REF!
																#REF!	#REF!	#REF!
																#REF!	#REF!	#REF!
																#REF!	#REF!	#REF!
																#REF!	#REF!	#REF!
																#REF!	#REF!	#REF!
																#REF!	#REF!	#REF!
																#REF!	#REF!	#REF!
																#REF!	#REF!	#REF!
																#REF!	#REF!	#REF!
																	#REF!	#REF!
																	#REF!	#REF!
																	#REF!	#REF!
																	#REF!	#REF!
																	#REF!	#REF!
																	#REF!	#REF!
																	#REF!	#REF!
																	#REF!	#REF!
																	#REF!	#REF!
																	#REF!	#REF!
																		#REF!
																		#REF!
																		#REF!
																		#REF!
																		#REF!
																		#REF!
																		#REF!
																		#REF!
																		#REF!
																		#REF!
																		#REF!
							Cumulative- Still Growing	#REF!	#REF!	#REF!	#REF!	#REF!	#REF!	#REF!	#REF!	#REF!	#REF!	#REF!
							% Adoption	#REF!	#REF!	#REF!	#REF!	#REF!	#REF!	#REF!	#REF!	#REF!	#REF!	#REF!
								2012	2013	2014	2015	2016	2017	2018	2019	2020	2021	2022
							Direct Receiving (DR)	#REF!	#REF!	#REF!	#REF!	#REF!	#REF!	#REF!	#REF!	#REF!	#REF!	#REF!
							Direct receiving/adopting (DRA)	#REF!	#REF!	#REF!	#REF!	#REF!	#REF!	#REF!	#REF!	#REF!	#REF!	#REF!
							DRA- Still Growing	#REF!	#REF!	#REF!	#REF!	#REF!	#REF!	#REF!	#REF!	#REF!	#REF!	#REF!
							Receiving Informally	0	#REF!	#REF!	#REF!	#REF!	#REF!	#REF!	#REF!	#REF!	#REF!	#REF!
							Receiving Informally- Still Growing	0	#REF!	#REF!	#REF!	#REF!	#REF!	#REF!	#REF!	#REF!	#REF!	#REF!
							Cumulative- Total Receiving	#REF!	#REF!	#REF!	#REF!	#REF!	#REF!	#REF!	#REF!	#REF!	#REF!	#REF!
							Number Receiving Double-counted (DC)	#REF!	#REF!	#REF!	#REF!	#REF!	#REF!	#REF!	#REF!	#REF!	#REF!	#REF!		Probability of Double Counting
							Net Received	#REF!	#REF!	#REF!	#REF!	#REF!	#REF!	#REF!	#REF!	#REF!	#REF!	#REF!		2012	2013	2014	2015	2016	2017	2018	2019	2020	2021	2022
							Cumulative- Still Growing	#REF!	#REF!	#REF!	#REF!	#REF!	#REF!	#REF!	#REF!	#REF!	#REF!	#REF!		0	#REF!	#REF!	#REF!	#REF!	#REF!	#REF!	#REF!	#REF!	#REF!	#REF!
							Number Still Growing Double-Counted	#REF!	#REF!	#REF!	#REF!	#REF!	#REF!	#REF!	#REF!	#REF!	#REF!	#REF!		0	#REF!	#REF!	#REF!	#REF!	#REF!	#REF!	#REF!	#REF!	#REF!	#REF!
							Net Still Growing	#REF!	#REF!	#REF!	#REF!	#REF!	#REF!	#REF!	#REF!	#REF!	#REF!	#REF!		0	#REF!	#REF!	#REF!	#REF!	#REF!	#REF!	#REF!	#REF!	#REF!	#REF!
							No. DC Recived informally -still growing	0	#REF!	#REF!	#REF!	#REF!	#REF!	#REF!	#REF!	#REF!	#REF!	#REF!
							Net Received informally still growing	0	#REF!	#REF!	#REF!	#REF!	#REF!	#REF!	#REF!	#REF!	#REF!	#REF!
							DR double counted	#REF!	#REF!	#REF!	#REF!	#REF!	#REF!	#REF!	#REF!	#REF!	#REF!	#REF!
							Net Direct Receiving	#REF!	#REF!	#REF!	#REF!	#REF!	#REF!	#REF!	#REF!	#REF!	#REF!	#REF!

## Sheet: China OSP Pess
Contents
Year	Total Crop Farmers	No. New Beneficiaries	Adoption Rate	Within-cohort Diffusion Rate	Within-cohort Attrition Rate	Cohort Size Ratio	OSP	Uganda
							Total SP Farmers	2.49724e+06
2012	2.49724e+06	#REF!	0.9			#REF!
2013		#REF!	0.9	1.6	0.06	#REF!	Year	2012	2013	2014	2015	2016	2017	2018	2019	2020	2021	2022
2014		#REF!	0.9	0.2	0.06	#REF!	Cohort-specific Adoption Rate	#REF!	#REF!	#REF!	#REF!	#REF!	#REF!	#REF!	#REF!	#REF!	#REF!	#REF!
2015		#REF!	0.9	0.1	0.06	#REF!	Within-cohort Diffusion Rate		1.6	0.2	0.1	0	0	0	0	0	0	0
2016		#REF!	0.9	0	0.06	#REF!	Within-cohort Attrition Rate		0.06	0.06	0.06	0.06	0.06	0.06	0.06	0.06	0.06	0.06
2017		#REF!	0.9	0	0.06	#REF!	Adopted or Diffused	#REF!	#REF!	#REF!	#REF!	#REF!	#REF!	#REF!	#REF!	#REF!	#REF!	#REF!
2018		#REF!	0.9	0	0.06	#REF!	After Attrition 2nd season		#REF!	#REF!	#REF!	#REF!	#REF!	#REF!	#REF!	#REF!	#REF!	#REF!
2019		#REF!	0.9	0	0.06	#REF!	After Attrition 3rd season		#REF!	#REF!	#REF!	#REF!	#REF!	#REF!	#REF!	#REF!	#REF!	#REF!
2020		#REF!	0.9	0	0.06	#REF!	After Attrition 4th season			#REF!	#REF!	#REF!	#REF!	#REF!	#REF!	#REF!	#REF!	#REF!
2021		#REF!	0.9	0	0.06		After Attrition 5th season			#REF!	#REF!	#REF!	#REF!	#REF!	#REF!	#REF!	#REF!	#REF!
2022		#REF!	0.9	0	0.06		After Attrition 6th season			#REF!	#REF!	#REF!	#REF!	#REF!	#REF!	#REF!	#REF!	#REF!
		#REF!					After Attrition 7th season				#REF!	#REF!	#REF!	#REF!	#REF!	#REF!	#REF!	#REF!
							After Attrition 8th season				#REF!	#REF!	#REF!	#REF!	#REF!	#REF!	#REF!	#REF!
							After Attrition 9th season				#REF!	#REF!	#REF!	#REF!	#REF!	#REF!	#REF!	#REF!
		Assumptions:					After Attrition 10th season				#REF!	#REF!	#REF!	#REF!	#REF!	#REF!	#REF!	#REF!
		Country program asks each farmer directly reached to give to 2 extra farmers after first harvest, i.e. after										#REF!	#REF!	#REF!	#REF!	#REF!	#REF!	#REF!
		having grown for the first time with vines directly received. Hence, the within-cohort diffusion rate is										#REF!	#REF!	#REF!	#REF!	#REF!	#REF!	#REF!
		assumed to be 200 percent for the first year of growing.										#REF!	#REF!	#REF!	#REF!	#REF!	#REF!	#REF!
												#REF!	#REF!	#REF!	#REF!	#REF!	#REF!	#REF!
												#REF!	#REF!	#REF!	#REF!	#REF!	#REF!	#REF!
		4500000	projection of no. of agricultural households from agricultural census of 2008/9										#REF!	#REF!	#REF!	#REF!	#REF!	#REF!
		0.5	proportion of hh that grow sweet potatoes from UNHS 2012										#REF!	#REF!	#REF!	#REF!	#REF!	#REF!
		2250000											#REF!	#REF!	#REF!	#REF!	#REF!	#REF!
													#REF!	#REF!	#REF!	#REF!	#REF!	#REF!
													#REF!	#REF!	#REF!	#REF!	#REF!	#REF!
													#REF!	#REF!	#REF!	#REF!	#REF!	#REF!
														#REF!	#REF!	#REF!	#REF!	#REF!
														#REF!	#REF!	#REF!	#REF!	#REF!
														#REF!	#REF!	#REF!	#REF!	#REF!
														#REF!	#REF!	#REF!	#REF!	#REF!
														#REF!	#REF!	#REF!	#REF!	#REF!
														#REF!	#REF!	#REF!	#REF!	#REF!
														#REF!	#REF!	#REF!	#REF!	#REF!
															#REF!	#REF!	#REF!	#REF!
															#REF!	#REF!	#REF!	#REF!
															#REF!	#REF!	#REF!	#REF!
															#REF!	#REF!	#REF!	#REF!
															#REF!	#REF!	#REF!	#REF!
															#REF!	#REF!	#REF!	#REF!
															#REF!	#REF!	#REF!	#REF!
															#REF!	#REF!	#REF!	#REF!
																#REF!	#REF!	#REF!
																#REF!	#REF!	#REF!
																#REF!	#REF!	#REF!
																#REF!	#REF!	#REF!
																#REF!	#REF!	#REF!
																#REF!	#REF!	#REF!
																#REF!	#REF!	#REF!
																#REF!	#REF!	#REF!
																#REF!	#REF!	#REF!
																	#REF!	#REF!
																	#REF!	#REF!
																	#REF!	#REF!
																	#REF!	#REF!
																	#REF!	#REF!
																	#REF!	#REF!
																	#REF!	#REF!
																	#REF!	#REF!
																	#REF!	#REF!
																	#REF!	#REF!
																		#REF!
																		#REF!
																		#REF!
																		#REF!
																		#REF!
																		#REF!
																		#REF!
																		#REF!
																		#REF!
																		#REF!
																		#REF!
							Cumulative- Still Growing	#REF!	#REF!	#REF!	#REF!	#REF!	#REF!	#REF!	#REF!	#REF!	#REF!	#REF!
							% Adoption	#REF!	#REF!	#REF!	#REF!	#REF!	#REF!	#REF!	#REF!	#REF!	#REF!	#REF!
								2012	2013	2014	2015	2016	2017	2018	2019	2020	2021	2022
							Direct Receiving (DR)	#REF!	#REF!	#REF!	#REF!	#REF!	#REF!	#REF!	#REF!	#REF!	#REF!	#REF!
							Direct receiving/adopting (DRA)	#REF!	#REF!	#REF!	#REF!	#REF!	#REF!	#REF!	#REF!	#REF!	#REF!	#REF!
							DRA- Still Growing	#REF!	#REF!	#REF!	#REF!	#REF!	#REF!	#REF!	#REF!	#REF!	#REF!	#REF!
							Receiving Informally	0	#REF!	#REF!	#REF!	#REF!	#REF!	#REF!	#REF!	#REF!	#REF!	#REF!
							Receiving Informally- Still Growing	0	#REF!	#REF!	#REF!	#REF!	#REF!	#REF!	#REF!	#REF!	#REF!	#REF!
							Cumulative- Total Receiving	#REF!	#REF!	#REF!	#REF!	#REF!	#REF!	#REF!	#REF!	#REF!	#REF!	#REF!
							Number Receiving Double-counted (DC)	#REF!	#REF!	#REF!	#REF!	#REF!	#REF!	#REF!	#REF!	#REF!	#REF!	#REF!		Probability of Double Counting
							Net Received	#REF!	#REF!	#REF!	#REF!	#REF!	#REF!	#REF!	#REF!	#REF!	#REF!	#REF!		2012	2013	2014	2015	2016	2017	2018	2019	2020	2021	2022
							Cumulative- Still Growing	#REF!	#REF!	#REF!	#REF!	#REF!	#REF!	#REF!	#REF!	#REF!	#REF!	#REF!		0	#REF!	#REF!	#REF!	#REF!	#REF!	#REF!	#REF!	#REF!	#REF!	#REF!
							Number Still Growing Double-Counted	#REF!	#REF!	#REF!	#REF!	#REF!	#REF!	#REF!	#REF!	#REF!	#REF!	#REF!		0	#REF!	#REF!	#REF!	#REF!	#REF!	#REF!	#REF!	#REF!	#REF!	#REF!
							Net Still Growing	#REF!	#REF!	#REF!	#REF!	#REF!	#REF!	#REF!	#REF!	#REF!	#REF!	#REF!		0	#REF!	#REF!	#REF!	#REF!	#REF!	#REF!	#REF!	#REF!	#REF!	#REF!
							No. DC Recived informally -still growing	0	#REF!	#REF!	#REF!	#REF!	#REF!	#REF!	#REF!	#REF!	#REF!	#REF!
							Net Received informally still growing	0	#REF!	#REF!	#REF!	#REF!	#REF!	#REF!	#REF!	#REF!	#REF!	#REF!
							DR double counted	#REF!	#REF!	#REF!	#REF!	#REF!	#REF!	#REF!	#REF!	#REF!	#REF!	#REF!
							Net Direct Receiving	#REF!	#REF!	#REF!	#REF!	#REF!	#REF!	#REF!	#REF!	#REF!	#REF!	#REF!

## Sheet: China Wheat OPt
Contents
Year	Total Crop Farmers	No. New Beneficiaries	Adoption Rate	Within-cohort Diffusion Rate	Within-cohort Attrition Rate	Cohort Size Ratio	Pakistan wheat	Pakistan
							Total wheat Farmers	12334229
2015	12334229	1000	0.95			1
2016		40000	0.95	0.3	0.08	40	Year	2015	2016	2017	2018	2019	2020	2021	2022
2017		82000	0.95	0.25	0.08	82	Cohort-specific Adoption Rate	8.10752e-05	0.00324301	0.00664817	0.00624279	0.0050672	0.0210796	0.0729677	0.0856635
2018		77000	0.95	0.15	0.08	77	Within-cohort Diffusion Rate		0.3	0.25	0.15	0.05	0	0	0
2019		62500	0.95	0.05	0.08	62.5	Within-cohort Attrition Rate		0.08	0.08	0.08	0.08	0.08	0.08	0.08
2020		260000	0.95	0	0.08	260	Adopted or Diffused	950	262.2	261.326	180.315	63.5911	0	0	0
2021		900000	0.95	0	0.08		After Attrition 2nd season		874	241.224	240.42	165.89	58.5038	0	0
2022		1056593	0.95	0	0.08		After Attrition 3rd season		38000	804.08	221.926	221.186	152.619	53.8235	0
							After Attrition 4th season			10488	739.754	204.172	203.491	140.409	49.5176
							After Attrition 5th season			34960	10453	680.573	187.838	187.212	129.176
		2479093					After Attrition 6th season			77900	9648.96	7212.6	626.127	172.811	172.235
							After Attrition 7th season				32163.2	9616.8	2543.64	576.037	158.986
							After Attrition 8th season				21500.4	8877.04	6635.59	0	529.954
	Source: Number of wheat growing hhs comes from IFPRI and Agricultural Statistics Pakistan						After Attrition 9th season				71668	29590.1	8847.45	2340.15	0
							After Attrition 10th season				73150	21428.7	8166.88	6104.74	0
												19780.4	27222.9	8139.66	2152.94
												65934.6	14785.8	7513.53	5616.36
												20189.4	19714.4	25045.1	7488.48
												67298	18197.9	5214.47	6912.45
												59375	60659.8	13603	23041.5
													20122.1	18137.3	0
													18574.2	16742.1	4797.31
													61914.2	55807	12514.7
													16387.5	13884.3	16686.3
													54625	18512.3	15402.7
													247000	17088.3	51342.5
														56961	4896.51
														16332.9	12773.5
														15076.5	17031.3
														50255	15721.2
														68172	52404.1
														227240	11269.7
														855000	15026.2
															13870.4
															46234.6
															67944.8
															62718.2
															209061
															235980
															786600
															1.00376e+06
							Cumulative- Still Growing	950	39136.2	124655	219966	310638	586626	1.4983e+06	2.70229e+06
							% Adoption	7.70214e-05	0.00317273	0.0100743	0.0176541	0.0247404	0.0463841	0.11584	0.193709
								2015	2016	2017	2018	2019	2020	2021	2022
							Direct Receiving (DR)	1000	41000	123000	200000	262500	522500	1422500	2479093
							Direct receiving/adopting (DRA)	950	38950	116850	190000	249375	496375	1351375	2.35514e+06
							DRA- Still Growing	950	38874	113664	177721	222878	452048	1.27088e+06	2.17298e+06
							Receiving Informally	0	262.2	11011.5	43145.3	92039.6	145879	249482	569573
							Receiving Informally- Still Growing	0	262.2	10990.5	42245.1	87759.8	134578	227415	529313
							Cumulative- Total Receiving	1000	41262.2	134012	243145	354540	668379	1.67198e+06	3.04867e+06
							Number Receiving Double-counted (DC)	0	3.17807	425.182	2449.53	6259.09	16536	77553.5	353159		Probability of Double Counting
							Net Received	1000	41259	133586	240696	348281	651843	1.59443e+06	2.69551e+06		2015	2016	2017	2018	2019	2020	2021	2022
							Cumulative- Still Growing	950	39136.2	124655	219966	310638	586626	1.4983e+06	2.70229e+06		0	7.70214e-05	0.00317273	0.0100743	0.0176541	0.0247404	0.0463841	0.11584
							Number Still Growing Double-Counted	0	3.01433	395.496	2216.01	5484.04	14513.4	69497.3	313034		0	7.70214e-05	0.00324975	0.0133241	0.0309782	0.0557186	0.102103	0.217943
							Net Still Growing	950	39133.2	124259	217750	305154	572113	1.4288e+06	2.38926e+06		0	7.70214e-05	0.00317273	0.0100743	0.0176541	0.0247404	0.0463841	0.11584
							No. DC Recived informally -still growing	0	4.62891	271.911	1959.5	10166.1	0	0	0
							Net Received informally still growing	0	257.571	10718.6	40285.6	77593.6	134578	227415	529313
							DR double counted	0	3.15788	390.246	2014.87	4634.21	12926.9	65981.5	287179
							Net Direct Receiving	1000	40996.8	122610	197985	257866	509573	1.35652e+06	2.19191e+06

## Sheet: China Wheat Pess
Contents
Year	Total Crop Farmers	No. New Beneficiaries	Adoption Rate	Within-cohort Diffusion Rate	Within-cohort Attrition Rate	Cohort Size Ratio	Pakistan wheat	Pakistan
							Total wheat Farmers	12334229
2015	12334229	1000	0.95			1
2016		40000	0.95	0.3	0.08	40	Year	2015	2016	2017	2018	2019	2020	2021	2022
2017		82000	0.95	0.25	0.08	82	Cohort-specific Adoption Rate	8.10752e-05	0.00324301	0.00664817	0.00624279	0.0050672	0.0210796	0.0729677	0.0856635
2018		77000	0.95	0.15	0.08	77	Within-cohort Diffusion Rate		0.3	0.25	0.15	0.05	0	0	0
2019		62500	0.95	0.05	0.08	62.5	Within-cohort Attrition Rate		0.08	0.08	0.08	0.08	0.08	0.08	0.08
2020		260000	0.95	0	0.08	260	Adopted or Diffused	950	262.2	261.326	180.315	63.5911	0	0	0
2021		900000	0.95	0	0.08		After Attrition 2nd season		874	241.224	240.42	165.89	58.5038	0	0
2022		1056593	0.95	0	0.08		After Attrition 3rd season		38000	804.08	221.926	221.186	152.619	53.8235	0
							After Attrition 4th season			10488	739.754	204.172	203.491	140.409	49.5176
							After Attrition 5th season			34960	10453	680.573	187.838	187.212	129.176
		2479093					After Attrition 6th season			77900	9648.96	7212.6	626.127	172.811	172.235
							After Attrition 7th season				32163.2	9616.8	2543.64	576.037	158.986
							After Attrition 8th season				21500.4	8877.04	6635.59	0	529.954
	Source: Number of wheat growing hhs comes from IFPRI and Agricultural Statistics Pakistan						After Attrition 9th season				71668	29590.1	8847.45	2340.15	0
							After Attrition 10th season				73150	21428.7	8166.88	6104.74	0
												19780.4	27222.9	8139.66	2152.94
												65934.6	14785.8	7513.53	5616.36
												20189.4	19714.4	25045.1	7488.48
												67298	18197.9	5214.47	6912.45
												59375	60659.8	13603	23041.5
													20122.1	18137.3	0
													18574.2	16742.1	4797.31
													61914.2	55807	12514.7
													16387.5	13884.3	16686.3
													54625	18512.3	15402.7
													247000	17088.3	51342.5
														56961	4896.51
														16332.9	12773.5
														15076.5	17031.3
														50255	15721.2
														68172	52404.1
														227240	11269.7
														855000	15026.2
															13870.4
															46234.6
															67944.8
															62718.2
															209061
															235980
															786600
															1.00376e+06
							Cumulative- Still Growing	950	39136.2	124655	219966	310638	586626	1.4983e+06	2.70229e+06
							% Adoption	7.70214e-05	0.00317273	0.0100743	0.0176541	0.0247404	0.0463841	0.11584	0.193709
								2015	2016	2017	2018	2019	2020	2021	2022
							Direct Receiving (DR)	1000	41000	123000	200000	262500	522500	1422500	2479093
							Direct receiving/adopting (DRA)	950	38950	116850	190000	249375	496375	1351375	2.35514e+06
							DRA- Still Growing	950	38874	113664	177721	222878	452048	1.27088e+06	2.17298e+06
							Receiving Informally	0	262.2	11011.5	43145.3	92039.6	145879	249482	569573
							Receiving Informally- Still Growing	0	262.2	10990.5	42245.1	87759.8	134578	227415	529313
							Cumulative- Total Receiving	1000	41262.2	134012	243145	354540	668379	1.67198e+06	3.04867e+06
							Number Receiving Double-counted (DC)	0	3.17807	425.182	2449.53	6259.09	16536	77553.5	353159		Probability of Double Counting
							Net Received	1000	41259	133586	240696	348281	651843	1.59443e+06	2.69551e+06		2015	2016	2017	2018	2019	2020	2021	2022
							Cumulative- Still Growing	950	39136.2	124655	219966	310638	586626	1.4983e+06	2.70229e+06		0	7.70214e-05	0.00317273	0.0100743	0.0176541	0.0247404	0.0463841	0.11584
							Number Still Growing Double-Counted	0	3.01433	395.496	2216.01	5484.04	14513.4	69497.3	313034		0	7.70214e-05	0.00324975	0.0133241	0.0309782	0.0557186	0.102103	0.217943
							Net Still Growing	950	39133.2	124259	217750	305154	572113	1.4288e+06	2.38926e+06		0	7.70214e-05	0.00317273	0.0100743	0.0176541	0.0247404	0.0463841	0.11584
							No. DC Recived informally -still growing	0	4.62891	271.911	1959.5	10166.1	0	0	0
							Net Received informally still growing	0	257.571	10718.6	40285.6	77593.6	134578	227415	529313
							DR double counted	0	3.15788	390.246	2014.87	4634.21	12926.9	65981.5	287179
							Net Direct Receiving	1000	40996.8	122610	197985	257866	509573	1.35652e+06	2.19191e+06

[truncated: 102 more sheets: China Rice Opt, China Rice Pess, Gambia IPM Opt, Gambia IPM Pess, Gambia OSP Opt, Gambia OSP Pess, Gambia VAM Opt, Gambia VAM Pess, Indonesia Rice Opt, Indonesia Rice Pess, Tanzania IB Opt, Tanzania IB Pess, Tanzania VAM Opt, Tanzania VAM Pess, Nicaragua Cassava Opt, Nicaragua Cassava Pess, Tanzania OSP Opt, Tanzania OSP Pess, Kenya OSP Opt, Kenya OSP Pess …]
